# Supplementary material for: 1,6-Di­bromo­naphthalen-2-ol methanol monosolvate
Source: Acta Crystallogr Sect E Struct Rep Online. 2013 Jun 26;69(Pt 7):o1149. doi: 10.1107/S1600536813016371 (PMC3770412; doi:10.1107/S1600536813016371)
Supplement: Supplementary file 1 [file e-69-o1149-sup1.cif]

##############################################################################
#                                                                            #
# This CIF contains the data in a paper accepted for publication in          #
# Acta Crystallographica Section E. It conforms to the requirements of       #
# Notes for Authors for Acta Crystallographica Section E, and has been       #
# peer reviewed under the auspices of the IUCr Commission on Journals.       #
#                                                                            #
# Full details of the Crystallographic Information File format               #
# are given in the paper "The Crystallographic Information File (CIF):       #
# a New Standard Archive File for Crystallography" by S. R. Hall, F. H.      #
# Allen and I. D. Brown [Acta Cryst. (1991), A47, 655-685].                  #
#                                                                            #
# The current version of the core CIF dictionary is obtainable from          #
# ftp://ftp.iucr.org/pub/cif_core.dic.                                       #
#                                                                            #
# Software is freely available for graphical display of the structure(s)     #
# in this CIF. For information consult the CIF software page                 #
# http://www.iucr.org/resources/cif/software.                                #
#                                                                            #
# This file may be used for bona fide research purposes within the           #
# scientific community so long as proper attribution is given to the journal # 
# article from which it was obtained.                                        #
#                                                                            #
##############################################################################
data_I
_audit_creation_method     SHELXL-97
_chemical_name_systematic
;
1,6-Dibromonaphthalen-2-ol methanol monosolvate
;
_chemical_name_common     1,6-Dibromo-2-naphthol
_chemical_formula_moiety     'C10 H6 Br2 O, C H4 O'
_chemical_formula_sum     'C11 H10 Br2 O2'
_chemical_formula_iupac     'C10 H6 Br2 O, C H4 O'
_chemical_formula_weight     334.01
_chemical_melting_point     ?
_symmetry_cell_setting     monoclinic
_symmetry_space_group_name_H-M     'P 21/n'
_symmetry_space_group_name_Hall     'P 2yn'
loop_
    _symmetry_equiv_pos_site_id
    _symmetry_equiv_pos_as_xyz
    1 x,y,z
    2 1/2-x,1/2+y,1/2-z
    3 -x,-y,-z
    4 1/2+x,1/2-y,1/2+z
_cell_length_a     3.9971(4)
_cell_length_b     12.4705(12)
_cell_length_c     22.462(2)
_cell_angle_alpha     90.00
_cell_angle_beta     92.4420(10)
_cell_angle_gamma     90.00
_cell_volume     1118.62(19)
_cell_formula_units_Z     4
_cell_measurement_reflns_used     125
_cell_measurement_theta_min     5.4721
_cell_measurement_theta_max     28.9124
_cell_measurement_temperature     100(2)
_exptl_crystal_description     Plate
_exptl_crystal_colour     'colourless'
_exptl_crystal_size_max     0.26
_exptl_crystal_size_mid     0.11
_exptl_crystal_size_min     0.01
_exptl_crystal_density_diffrn     1.983
_exptl_crystal_density_meas     ?
_exptl_crystal_density_method     'not measured'
_exptl_crystal_F_000     648
_exptl_absorpt_coefficient_mu     7.222
_exptl_absorpt_correction_type     multi-scan
_exptl_absorpt_process_details     '(SADABS; Bruker, 2011)'
_exptl_absorpt_correction_T_min     0.5211
_exptl_absorpt_correction_T_max     0.7457
_exptl_special_details     ?
_diffrn_ambient_temperature     100(2)
_diffrn_radiation_type     'MoK\a'
_diffrn_radiation_wavelength     0.71073
_diffrn_radiation_source     'fine-focus sealed tube'
_diffrn_radiation_monochromator     graphite
_diffrn_measurement_device_type     'Bruker APEXII CCD'
_diffrn_measurement_method     '\w and \f'
_diffrn_detector_area_resol_mean     8.3333
_diffrn_reflns_number     12658
_diffrn_reflns_av_R_equivalents     0.0573
_diffrn_reflns_av_sigmaI/netI     0.0513
_diffrn_reflns_theta_min     1.81
_diffrn_reflns_theta_max     28.52
_diffrn_reflns_theta_full     25.00
_diffrn_measured_fraction_theta_max     0.943
_diffrn_measured_fraction_theta_full     1.000
_diffrn_reflns_limit_h_min     -5
_diffrn_reflns_limit_h_max     5
_diffrn_reflns_limit_k_min     -16
_diffrn_reflns_limit_k_max     15
_diffrn_reflns_limit_l_min     -29
_diffrn_reflns_limit_l_max     29
_refine_special_details
;
Refinement of <i>F</i>^2^ against ALL reflections. The weighted <i>R</i>-factor
<i>wR</i> and goodness of fit <i>S</i> are based on <i>F</i>^2^, conventional
<i>R</i>-factors <i>R</i> are based on <i>F</i>, with <i>F</i> set to zero for
negative <i>F</i>^2^. The threshold expression of <i>F</i>^2^ >
\s(<i>F</i>^2^) is used only for calculating <i>R</i>-factors(gt) <i>etc</i>.
and is not relevant to the choice of reflections for refinement.
<i>R</i>-factors based on <i>F</i>^2^ are statistically about twice as large
as those based on <i>F</i>, and <i>R</i>- factors based on ALL data will be
even larger.
;
_reflns_number_total     2690
_reflns_number_gt     2082
_reflns_threshold_expression     I>2sigma(I)
_refine_ls_structure_factor_coef     Fsqd
_refine_ls_matrix_type     full
_refine_ls_R_factor_all     0.0567
_refine_ls_R_factor_gt     0.0356
_refine_ls_wR_factor_gt     0.0679
_refine_ls_wR_factor_ref     0.0742
_refine_ls_goodness_of_fit_ref     1.018
_refine_ls_restrained_S_all     1.018
_refine_ls_number_reflns     2690
_refine_ls_number_parameters     138
_refine_ls_number_restraints     0
_refine_ls_hydrogen_treatment     constr
_refine_ls_weighting_scheme     calc
_refine_ls_weighting_details
         'calc w=1/[\s^2^(Fo^2^)+(0.0264P)^2^+1.7105P] where P=(Fo^2^+2Fc^2^)/3'
_atom_sites_solution_hydrogens     geom
_atom_sites_solution_primary     direct
_atom_sites_solution_secondary     difmap
_refine_ls_shift/su_max     0.002
_refine_ls_shift/su_mean     0.000
_refine_diff_density_max     1.306
_refine_diff_density_min     -0.603
_refine_ls_extinction_method     none
_refine_ls_extinction_coef     ?
loop_
    _atom_type_symbol
    _atom_type_description
    _atom_type_scat_dispersion_real
    _atom_type_scat_dispersion_imag
    _atom_type_scat_source
    'C' 'C' 0.0033 0.0016
                         'International Tables Vol C Tables 4.2.6.8 and 6.1.1.4'
    'H' 'H' 0.0000 0.0000
                         'International Tables Vol C Tables 4.2.6.8 and 6.1.1.4'
    'O' 'O' 0.0106 0.0060
                         'International Tables Vol C Tables 4.2.6.8 and 6.1.1.4'
    'Br' 'Br' -0.2901 2.4595
                         'International Tables Vol C Tables 4.2.6.8 and 6.1.1.4'
_computing_data_collection     'APEX2 (Bruker, 2011)'
_computing_cell_refinement     'SAINT (Bruker, 2011)'
_computing_data_reduction     'SAINT (Bruker, 2011)'
_computing_structure_solution     'SHELXS97 (Sheldrick, 2008)'
_computing_structure_refinement     'SHELXL97 (Sheldrick, 2008)'
_computing_molecular_graphics     'CrystalMaker (CrystalMaker Software, 2009)'
_computing_publication_material     'enCIFer (Allen <i>et al.</i>, 2004)'
loop_
    _atom_site_type_symbol
    _atom_site_label
    _atom_site_fract_x
    _atom_site_fract_y
    _atom_site_fract_z
    _atom_site_U_iso_or_equiv
    _atom_site_thermal_displace_type
    _atom_site_calc_flag
    _atom_site_refinement_flags
    _atom_site_occupancy
    _atom_site_disorder_assembly
    _atom_site_disorder_group
    Br Br1 0.11971(11) 0.48530(3) 0.57493(2) 0.02380(10)
                                                       Uani d . 1.000 . .
    Br Br2 0.46378(10) 0.69738(3) 0.87432(2) 0.01910(10)
                                                       Uani d . 1.000 . .
    O O1 0.8338(7) 0.50830(19) 0.92461(11) 0.0218(9) Uani d . 1.000 . .
    C C1 0.2711(9) 0.5134(3) 0.65501(16) 0.0160(11) Uani d . 1.000 . .
    C C2 0.4589(9) 0.4385(3) 0.68511(17) 0.0181(11) Uani d . 1.000 . .
    C C3 0.5579(9) 0.4567(3) 0.74594(17) 0.0154(11) Uani d . 1.000 . .
    C C4 0.4629(9) 0.5538(3) 0.77388(16) 0.0158(10) Uani d . 1.000 . .
    C C5 0.5664(9) 0.5675(3) 0.83471(17) 0.0155(10) Uani d . 1.000 . .
    C C6 0.7448(9) 0.4917(3) 0.86645(17) 0.0176(11) Uani d . 1.000 . .
    C C7 0.1771(9) 0.6095(3) 0.68189(17) 0.0185(11) Uani d . 1.000 . .
    C C8 0.2723(9) 0.6286(3) 0.74024(17) 0.0178(11) Uani d . 1.000 . .
    C C9 0.7470(9) 0.3789(3) 0.77869(17) 0.0175(11) Uani d . 1.000 . .
    C C10 0.8383(9) 0.3942(3) 0.83702(17) 0.0197(11) Uani d . 1.000 . .
    O O2 0.1551(8) 0.3491(2) 0.97853(13) 0.0287(9) Uani d . 1.000 . .
    C C11 -0.0041(11) 0.2471(3) 0.98332(19) 0.0286(14) Uani d . 1.000 . .
    H H1 0.94170 0.45510 0.93800 0.0330 Uiso c R 1.000 . .
    H H2A 0.52360 0.37460 0.66570 0.0220 Uiso c R 1.000 . .
    H H7 0.04810 0.66100 0.65980 0.0220 Uiso c R 1.000 . .
    H H8 0.20790 0.69390 0.75830 0.0210 Uiso c R 1.000 . .
    H H9 0.81130 0.31480 0.75950 0.0210 Uiso c R 1.000 . .
    H H10 0.96350 0.34080 0.85830 0.0240 Uiso c R 1.000 . .
    H H2 0.17580 0.37740 1.01240 0.0430 Uiso c R 1.000 . .
    H H11A 0.11630 0.20400 1.01380 0.0430 Uiso c R 1.000 . .
    H H11B -0.00170 0.20990 0.94490 0.0430 Uiso c R 1.000 . .
    H H11C -0.23620 0.25730 0.99460 0.0430 Uiso c R 1.000 . .
loop_
    _atom_site_aniso_label
    _atom_site_aniso_U_11
    _atom_site_aniso_U_22
    _atom_site_aniso_U_33
    _atom_site_aniso_U_12
    _atom_site_aniso_U_13
    _atom_site_aniso_U_23
    Br1 0.0299(2) 0.0256(2) 0.0156(2) -0.0058(2) -0.0031(2) 0.0001(2)
    Br2 0.0230(2) 0.0152(2) 0.0191(2) 0.0037(2) -0.0005(2) -0.0024(2)
    O1 0.0330(17) 0.0166(13) 0.0152(14) 0.0041(11) -0.0052(12) 0.0022(11)
    C1 0.0176(19) 0.0182(18) 0.0122(18) -0.0078(15) 0.0007(15) -0.0009(14)
    C2 0.019(2) 0.0136(17) 0.022(2) -0.0052(15) 0.0031(16) -0.0035(15)
    C3 0.0129(18) 0.0165(17) 0.017(2) -0.0035(14) 0.0041(15) 0.0011(14)
    C4 0.0148(18) 0.0159(17) 0.0168(19) -0.0043(14) 0.0028(15) -0.0015(15)
    C5 0.0137(18) 0.0121(16) 0.021(2) 0.0005(14) 0.0032(15) -0.0023(14)
    C6 0.0181(19) 0.0160(17) 0.0187(19) -0.0041(15) -0.0001(15) 0.0011(15)
    C7 0.0165(19) 0.0158(18) 0.023(2) -0.0040(15) 0.0002(16) 0.0050(15)
    C8 0.018(2) 0.0156(17) 0.020(2) -0.0036(14) 0.0039(16) -0.0027(15)
    C9 0.0171(19) 0.0135(17) 0.022(2) 0.0002(14) 0.0029(16) -0.0008(15)
    C10 0.0159(19) 0.024(2) 0.019(2) -0.0074(15) -0.0001(16) -0.0015(16)
    O2 0.0408(18) 0.0207(14) 0.0239(16) 0.0050(13) -0.0063(14) -0.0016(12)
    C11 0.034(3) 0.025(2) 0.027(2) 0.0026(18) 0.0030(19) 0.0009(18)
_geom_special_details
;
Bond distances, angles <i>etc</i>. have been calculated using the rounded
fractional coordinates. All su's are estimated from the variances of the
(full) variance-covariance matrix. The cell e.s.d.'s are taken into account in
the estimation of distances, angles and torsion angles
;
loop_
    _geom_bond_atom_site_label_1
    _geom_bond_atom_site_label_2
    _geom_bond_site_symmetry_1
    _geom_bond_site_symmetry_2
    _geom_bond_distance
    _geom_bond_publ_flag
    Br1 C1 . . 1.906(4) no
    Br2 C5 . . 1.901(4) no
    O1 C6 . . 1.355(5) no
    O1 H1 . . 0.8400 no
    O2 C11 . . 1.428(5) no
    O2 H2 . . 0.8400 no
    C1 C2 . . 1.360(5) no
    C1 C7 . . 1.400(5) no
    C2 C3 . . 1.424(5) no
    C3 C9 . . 1.417(5) no
    C3 C4 . . 1.423(5) no
    C4 C5 . . 1.421(5) no
    C4 C8 . . 1.404(5) no
    C5 C6 . . 1.366(5) no
    C6 C10 . . 1.441(5) no
    C7 C8 . . 1.370(5) no
    C9 C10 . . 1.359(5) no
    C2 H2A . . 0.9500 no
    C7 H7 . . 0.9500 no
    C8 H8 . . 0.9500 no
    C9 H9 . . 0.9500 no
    C10 H10 . . 0.9500 no
    C11 H11A . . 0.9800 no
    C11 H11B . . 0.9800 no
    C11 H11C . . 0.9800 no
loop_
    _geom_angle_atom_site_label_1
    _geom_angle_atom_site_label_2
    _geom_angle_atom_site_label_3
    _geom_angle_site_symmetry_1
    _geom_angle_site_symmetry_2
    _geom_angle_site_symmetry_3
    _geom_angle
    _geom_angle_publ_flag
    C6 O1 H1 . . . 110.00 no
    C11 O2 H2 . . . 109.00 no
    Br1 C1 C7 . . . 119.0(3) no
    Br1 C1 C2 . . . 119.3(3) no
    C2 C1 C7 . . . 121.7(3) no
    C1 C2 C3 . . . 119.5(3) no
    C2 C3 C4 . . . 119.4(3) no
    C2 C3 C9 . . . 120.6(3) no
    C4 C3 C9 . . . 120.0(3) no
    C3 C4 C8 . . . 118.5(3) no
    C3 C4 C5 . . . 117.0(3) no
    C5 C4 C8 . . . 124.5(3) no
    Br2 C5 C6 . . . 117.6(3) no
    C4 C5 C6 . . . 122.9(3) no
    Br2 C5 C4 . . . 119.5(3) no
    O1 C6 C10 . . . 120.6(3) no
    C5 C6 C10 . . . 119.0(3) no
    O1 C6 C5 . . . 120.5(3) no
    C1 C7 C8 . . . 119.5(3) no
    C4 C8 C7 . . . 121.4(3) no
    C3 C9 C10 . . . 121.3(3) no
    C6 C10 C9 . . . 119.8(3) no
    C3 C2 H2A . . . 120.00 no
    C1 C2 H2A . . . 120.00 no
    C1 C7 H7 . . . 120.00 no
    C8 C7 H7 . . . 120.00 no
    C7 C8 H8 . . . 119.00 no
    C4 C8 H8 . . . 119.00 no
    C3 C9 H9 . . . 119.00 no
    C10 C9 H9 . . . 119.00 no
    C6 C10 H10 . . . 120.00 no
    C9 C10 H10 . . . 120.00 no
    O2 C11 H11A . . . 109.00 no
    O2 C11 H11B . . . 110.00 no
    O2 C11 H11C . . . 109.00 no
    H11A C11 H11B . . . 109.00 no
    H11A C11 H11C . . . 109.00 no
    H11B C11 H11C . . . 110.00 no
loop_
    _geom_torsion_atom_site_label_1
    _geom_torsion_atom_site_label_2
    _geom_torsion_atom_site_label_3
    _geom_torsion_atom_site_label_4
    _geom_torsion_site_symmetry_1
    _geom_torsion_site_symmetry_2
    _geom_torsion_site_symmetry_3
    _geom_torsion_site_symmetry_4
    _geom_torsion
    _geom_torsion_publ_flag
    Br1 C1 C2 C3 . . . . -176.7(3) no
    C7 C1 C2 C3 . . . . 1.3(6) no
    Br1 C1 C7 C8 . . . . 177.2(3) no
    C2 C1 C7 C8 . . . . -0.8(6) no
    C1 C2 C3 C4 . . . . -1.0(5) no
    C1 C2 C3 C9 . . . . 178.6(3) no
    C2 C3 C4 C5 . . . . 179.6(3) no
    C2 C3 C4 C8 . . . . 0.2(5) no
    C9 C3 C4 C5 . . . . 0.1(5) no
    C9 C3 C4 C8 . . . . -179.3(3) no
    C2 C3 C9 C10 . . . . -178.8(4) no
    C4 C3 C9 C10 . . . . 0.7(6) no
    C3 C4 C5 Br2 . . . . 177.6(3) no
    C3 C4 C5 C6 . . . . -1.0(5) no
    C8 C4 C5 Br2 . . . . -3.1(5) no
    C8 C4 C5 C6 . . . . 178.3(4) no
    C3 C4 C8 C7 . . . . 0.2(5) no
    C5 C4 C8 C7 . . . . -179.1(4) no
    Br2 C5 C6 O1 . . . . 2.1(5) no
    Br2 C5 C6 C10 . . . . -177.5(3) no
    C4 C5 C6 O1 . . . . -179.2(3) no
    C4 C5 C6 C10 . . . . 1.2(6) no
    O1 C6 C10 C9 . . . . -180.0(3) no
    C5 C6 C10 C9 . . . . -0.3(5) no
    C1 C7 C8 C4 . . . . 0.0(6) no
    C3 C9 C10 C6 . . . . -0.6(6) no
loop_
    _geom_hbond_atom_site_label_D
    _geom_hbond_atom_site_label_H
    _geom_hbond_atom_site_label_A
    _geom_hbond_site_symmetry_A
    _geom_hbond_distance_DH
    _geom_hbond_distance_HA
    _geom_hbond_distance_DA
    _geom_hbond_angle_DHA
    _geom_hbond_publ_flag
    O1 H1 O2 1_655 0.84 1.80 2.632(4) 171 yes
    O2 H2 O1 3_667 0.84 2.01 2.809(4) 159 yes
data_global
_journal_data_validation_number     ?
_journal_date_recd_electronic     2013-05-06
_journal_date_accepted     2013-06-12
_journal_name_full     'Acta Crystallographica, Section E'
_journal_year     2013
_journal_volume     69
_journal_issue      7
_journal_page_first     o1149
_journal_page_last     o1149
_journal_paper_category     QO
_journal_paper_doi     10.1107/S1600536813016371
_journal_coeditor_code     SU2599
_publ_contact_author_name     'Benny C. Chan'
_publ_contact_author_address
;  The College of New Jersey
   2000 Pennington Rd
   Ewing, NJ 08628
   USA
;
_publ_contact_author_email     'chan@tcnj.edu'
_publ_contact_author_fax     '609-637-5157'
_publ_contact_author_phone     '609-771-2471'
_publ_section_title
;
1,6-Dibromonaphthalen-2-ol methanol monosolvate
;
loop_
    _publ_author_name
    _publ_author_address
    'Sanders, Marisa B.'
;
Department of Chemistry
The College of New Jersey
2000 Pennington Rd
Ewing, NJ 08628
USA
;
    'Furkan, Tania'
;
Department of Chemistry
The College of New Jersey
2000 Pennington Rd
Ewing, NJ 08628
USA
;
    'Leonard, Emily'
;
Department of Chemistry
The College of New Jersey
2000 Pennington Rd
Ewing, NJ 08628
USA
;
    'Chan, Benny C.'
;
Department of Chemistry
The College of New Jersey
2000 Pennington Rd
Ewing, NJ 08628
USA
;
