# Supplementary material for: 1,6-Di­bromo­naphthalen-2-ol methanol monosolvate
Source: Acta Crystallogr Sect E Struct Rep Online. 2013 Jun 26;69(Pt 7):o1149. doi: 10.1107/S1600536813016371 (PMC3770412; doi:10.1107/S1600536813016371)
Supplement: Supplementary file 2 [file e-69-o1149-Isup2.hkl]

# 
# h,k,l, Fc-squared, Fo-squared, sigma(Fo-squared) and status flag 
# 
data_I
_shelx_title ' p21onn in P2(1)/n' 
_shelx_refln_list_code          4 
_shelx_F_calc_maximum      249.01 
_exptl_crystal_F_000       648.00 
_reflns_d_resolution_high  0.7443 
 
loop_ 
 _symmetry_equiv_pos_as_xyz 
 'x, y, z' 
 '-x+1/2, y+1/2, -z+1/2' 
 '-x, -y, -z' 
 'x-1/2, -y-1/2, z-1/2' 
 
_cell_length_a     3.9971 
_cell_length_b    12.4705 
_cell_length_c    22.4620 
_cell_angle_alpha  90.000 
_cell_angle_beta   92.442 
_cell_angle_gamma  90.000 
 
_shelx_F_squared_multiplier     1.000 
 
loop_ 
 _refln_index_h 
 _refln_index_k 
 _refln_index_l 
 _refln_F_squared_calc 
 _refln_F_squared_meas 
 _refln_F_squared_sigma 
 _refln_observed_status 
   2   0   0     4456.92     4361.35    101.55 o 
   4   0   0       38.76       53.25     58.01 o 
   1   1   0      327.56      369.77     25.60 o 
   2   1   0     2097.77     1922.00     47.74 o 
   3   1   0     7778.46     7929.12    151.07 o 
   4   1   0     1131.54     1157.87     66.71 o 
   5   1   0      508.55      440.33     74.29 o 
   0   2   0    15652.23    16389.95    337.82 o 
   1   2   0     2404.67     2755.57     44.89 o 
   2   2   0     4732.65     4823.01     86.12 o 
   3   2   0        5.00       16.61     22.64 o 
   4   2   0     2894.82     2955.58    103.28 o 
   5   2   0      551.32      657.55     98.04 o 
   1   3   0    16832.17    15685.40    205.39 o 
   2   3   0       27.46      119.86     19.03 o 
   3   3   0       28.24       46.06     25.28 o 
   4   3   0      269.58      370.25     52.38 o 
   5   3   0      105.25       95.90     80.02 o 
   0   4   0    16761.07    16002.33    338.32 o 
   1   4   0     1046.76     1016.96     27.13 o 
   2   4   0     1748.72     1687.37     47.05 o 
   3   4   0     3127.91     3093.34     75.94 o 
   4   4   0      341.20      299.86     53.40 o 
   5   4   0      381.73      304.09     98.63 o 
   1   5   0      702.83      637.95     24.81 o 
   2   5   0      471.07      489.28     29.28 o 
   3   5   0     4643.33     4548.47     96.10 o 
   4   5   0        7.63       47.35     54.17 o 
   0   6   0    15915.20    15724.75    341.48 o 
   1   6   0      945.26      977.74     30.29 o 
   2   6   0       17.47       34.94     19.10 o 
   3   6   0      456.01      486.01     38.83 o 
   4   6   0      410.21      485.73     71.34 o 
   1   7   0    20822.18    19747.09    348.57 o 
   2   7   0     6299.11     6088.74    108.91 o 
   3   7   0      165.80      173.16     33.78 o 
   4   7   0      317.82      265.53     75.76 o 
   0   8   0      312.72      361.09     36.15 o 
   1   8   0     2743.64     2741.38     60.91 o 
   2   8   0     7728.36     7644.17    143.76 o 
   3   8   0     1039.51     1026.50     64.34 o 
   4   8   0     1020.66      913.71     99.63 o 
   1   9   0     1985.41     1839.41     57.51 o 
   2   9   0      850.30      867.74     54.31 o 
   3   9   0      434.86      466.99     51.94 o 
   4   9   0      802.73      798.55    100.96 o 
   0  10   0     9521.46     8642.83    218.32 o 
   1  10   0      187.46      230.86     29.78 o 
   2  10   0      561.13      620.06     60.99 o 
   3  10   0     1162.04     1227.18     81.64 o 
   4  10   0        8.85       47.39    110.58 o 
   1  11   0       91.06      108.39     35.27 o 
   2  11   0     2755.43     2654.34    135.82 o 
   3  11   0      317.21      385.52     60.68 o 
   4  11   0      746.65      899.76    173.11 o 
   0  12   0      318.05      391.17    133.00 o 
   1  12   0        7.22        8.52     31.45 o 
   2  12   0      647.93      727.69     64.64 o 
   3  12   0        2.25        3.71     52.25 o 
   1  13   0     3164.24     2919.86    147.37 o 
   2  13   0      618.59      643.83     65.93 o 
   3  13   0      445.36      385.46     69.14 o 
   0  14   0      354.79      366.93     59.20 o 
   1  14   0     1607.80     1539.55     84.28 o 
   2  14   0       25.89       39.54     64.43 o 
   1  15   0     1603.91     1716.82     92.55 o 
   2  15   0      610.87      540.38    146.78 o 
   0  16   0     1766.89     1640.90    180.35 o 
   1  16   0      289.16      134.27    113.21 o 
  -5   0   1        1.66       36.01    100.38 o 
  -3   0   1     3542.45     3458.50    187.49 o 
  -1   0   1    23412.10    22196.03    402.42 o 
   1   0   1     3608.54     3445.18     75.64 o 
   3   0   1     1064.71     1119.97     75.94 o 
   5   0   1      725.52      487.31    108.49 o 
  -5   1   1      101.13       73.21     61.44 o 
  -4   1   1     1377.81     1433.43    128.16 o 
  -3   1   1        4.62       62.75     27.01 o 
  -2   1   1      553.46      547.49     25.87 o 
  -1   1   1     6234.36     6212.71     86.71 o 
   0   1   1      898.78      921.72     17.49 o 
   1   1   1     8981.85     9033.20    131.23 o 
   2   1   1      663.13      682.60     36.23 o 
   3   1   1     3514.00     3517.16     88.15 o 
   4   1   1     1368.75     1387.87     69.76 o 
   5   1   1      707.39      812.59    103.39 o 
  -5   2   1     2059.51     2063.22    116.67 o 
  -4   2   1        8.03       32.79     45.73 o 
  -3   2   1     2899.54     2828.90     69.65 o 
  -2   2   1      312.76      400.08     22.52 o 
  -1   2   1      819.19      967.72     24.58 o 
   0   2   1     2111.67     2083.24     37.27 o 
   1   2   1      315.59      388.58     20.51 o 
   2   2   1     2171.94     2093.84     46.96 o 
   3   2   1     2067.63     2104.83     68.91 o 
   4   2   1      800.88      832.08     58.09 o 
   5   2   1       17.24      -52.75     71.57 o 
  -5   3   1       42.88       69.63     76.53 o 
  -4   3   1       82.75       70.16     51.78 o 
  -3   3   1      484.61      470.85     34.98 o 
  -2   3   1    10472.83    10796.19    165.44 o 
  -1   3   1     1009.75      976.45     25.94 o 
   0   3   1    29352.53    30345.32    408.98 o 
   1   3   1     1055.84     1070.09     25.86 o 
   2   3   1        9.55       15.35     19.82 o 
   3   3   1     1105.54     1224.89     50.07 o 
   4   3   1     2137.68     2087.55     81.58 o 
   5   3   1      474.41      337.83    138.88 o 
  -5   4   1      277.62      199.74     94.64 o 
  -4   4   1       96.94      131.81     51.16 o 
  -3   4   1        2.06       45.60     26.02 o 
  -2   4   1       34.00       42.81     13.76 o 
  -1   4   1     7399.47     7240.01    103.07 o 
   0   4   1     9100.42     8751.05    126.51 o 
   1   4   1     1964.41     1911.46     35.64 o 
   2   4   1    11718.36    11199.75    172.19 o 
   3   4   1     2226.43     2279.58     73.54 o 
   4   4   1     1201.08     1173.22     94.16 o 
   5   4   1      234.84      220.69     96.84 o 
  -5   5   1       60.90      385.71    169.82 o 
  -4   5   1     3981.86     4085.04    135.59 o 
  -3   5   1      352.06      393.91     34.54 o 
  -2   5   1     1315.74     1320.52     44.20 o 
  -1   5   1      900.63      984.50     28.71 o 
   0   5   1       15.61       13.37     10.34 o 
   1   5   1     1871.15     1619.42     36.21 o 
   2   5   1     1448.65     1446.52     44.90 o 
   3   5   1       30.07       41.16     27.53 o 
   4   5   1      767.69      652.49     65.62 o 
   5   5   1      140.06      169.16    127.03 o 
  -4   6   1       11.08       43.97     73.15 o 
  -3   6   1      968.64     1008.91     51.63 o 
  -2   6   1     3322.41     3277.15     70.44 o 
  -1   6   1     8691.81     8275.38    140.40 o 
   0   6   1     1859.57     1834.80     41.18 o 
   1   6   1     1440.62     1332.58     34.41 o 
   2   6   1      712.46      806.30     35.45 o 
   3   6   1      546.66      498.71     38.39 o 
   4   6   1     2252.86     2334.24     97.90 o 
  -4   7   1      180.50      163.24     80.80 o 
  -3   7   1      593.69      582.57     44.82 o 
  -2   7   1     6217.83     6144.20    120.07 o 
  -1   7   1      329.40      351.08     23.70 o 
   0   7   1     5760.77     5298.15     88.50 o 
   1   7   1     6129.88     5845.98     94.52 o 
   2   7   1      200.46      197.97     24.77 o 
   3   7   1     1954.07     1970.25     71.38 o 
   4   7   1      767.77      816.74     80.25 o 
  -4   8   1      139.39       58.77     82.65 o 
  -3   8   1     1927.35     1901.76     71.85 o 
  -2   8   1       27.40      131.05     27.57 o 
  -1   8   1      593.08      700.22     34.33 o 
   0   8   1     2621.75     2754.10     64.12 o 
   1   8   1      788.42      813.32     35.21 o 
   2   8   1     3316.51     3371.18     82.84 o 
   3   8   1      782.07      870.86     61.07 o 
   4   8   1       60.54       58.52     72.23 o 
  -4   9   1      303.18      550.37    152.04 o 
  -3   9   1     1114.18     1045.86     67.73 o 
  -2   9   1      156.60      146.53     33.12 o 
  -1   9   1     2195.22     2201.31     62.71 o 
   0   9   1      895.74      899.29     42.07 o 
   1   9   1      837.51      788.30     41.48 o 
   2   9   1       36.78       59.79     33.36 o 
   3   9   1     1391.14     1322.49     76.10 o 
   4   9   1      584.65      802.34    101.04 o 
  -4  10   1      196.60      258.67    128.35 o 
  -3  10   1     2306.35     2463.79    104.60 o 
  -2  10   1      618.84      542.18     47.42 o 
  -1  10   1     7339.20     7025.55    135.43 o 
   0  10   1      875.12      801.23     42.73 o 
   1  10   1     3483.29     3184.92     80.18 o 
   2  10   1     2063.43     2000.00     84.71 o 
   3  10   1      137.72      149.22     50.74 o 
   4  10   1       26.01      -82.93    144.80 o 
  -4  11   1      403.43      597.65    159.29 o 
  -3  11   1      492.90      522.11     92.53 o 
  -2  11   1      132.74      173.58     44.75 o 
  -1  11   1       72.03       61.23     27.48 o 
   0  11   1        1.08        8.96     23.09 o 
   1  11   1     6528.08     5983.06    146.93 o 
   2  11   1       36.68      111.23     42.08 o 
   3  11   1     2015.48     1991.87    109.49 o 
   4  11   1       82.62      264.53    106.38 o 
  -3  12   1      375.97      399.10     73.34 o 
  -2  12   1     1479.92     1662.80     86.25 o 
  -1  12   1      447.89      553.29     44.38 o 
   0  12   1       80.60       53.26     28.11 o 
   1  12   1      201.63      283.95     45.21 o 
   2  12   1        1.14      -32.31     40.86 o 
   3  12   1      216.19      178.81     59.38 o 
  -3  13   1      738.35      909.00     83.87 o 
  -2  13   1     2388.58     2204.72    101.00 o 
  -1  13   1      534.05      602.53     58.44 o 
   0  13   1     1236.88     1183.61     57.75 o 
   1  13   1      239.99      306.11     49.30 o 
   2  13   1      264.01      271.14     54.30 o 
   3  13   1       24.69       30.85     67.21 o 
  -2  14   1       51.47       66.50     52.03 o 
  -1  14   1      147.31      154.67     46.53 o 
   0  14   1     2141.15     2197.89    110.00 o 
   1  14   1       81.64       96.10     44.37 o 
   2  14   1     3363.84     3394.74    127.44 o 
  -2  15   1      711.38      789.10    109.55 o 
  -1  15   1       20.44      -28.06     43.03 o 
   0  15   1      795.64      823.28     62.00 o 
   1  15   1      153.49      192.37     51.78 o 
   2  15   1       30.59      104.00    116.50 o 
   0  16   1      261.12      347.98     80.32 o 
   1  16   1      138.83      187.59    115.84 o 
  -4   0   2       84.92       45.81     64.84 o 
  -2   0   2    16825.84    17009.28    322.83 o 
   0   0   2       34.57       31.50     17.11 o 
   2   0   2    13411.69    13661.71    265.06 o 
   4   0   2     4477.85     4637.39    166.86 o 
  -5   1   2      578.74      422.52     73.19 o 
  -4   1   2      858.06      881.62     73.00 o 
  -3   1   2        0.81        4.39     25.75 o 
  -2   1   2     4520.87     4507.86     74.44 o 
  -1   1   2    62008.38    62439.60    783.30 o 
   0   1   2    10959.59    10460.87    143.26 o 
   1   1   2      705.25      740.77     25.23 o 
   2   1   2    12334.70    12182.48    183.50 o 
   3   1   2     1186.65     1180.96     56.22 o 
   4   1   2      358.45      336.55     46.98 o 
   5   1   2       26.55      -17.50     76.08 o 
  -5   2   2      146.48      177.74     82.17 o 
  -4   2   2     3694.99     3930.17    130.42 o 
  -3   2   2      668.20      703.36     52.61 o 
  -2   2   2      397.57      408.32     25.75 o 
  -1   2   2    33220.86    34690.36    440.24 o 
   0   2   2       36.19       47.89      8.02 o 
   1   2   2      284.94      353.04     18.12 o 
   2   2   2     4229.62     4416.55     92.01 o 
   3   2   2     1384.08     1494.80     62.70 o 
   4   2   2        2.87       -2.21     43.35 o 
   5   2   2      124.13      182.67     77.15 o 
  -5   3   2       62.58       -0.53     76.81 o 
  -4   3   2      281.14      280.43     55.36 o 
  -3   3   2     2246.06     2199.06     62.81 o 
  -2   3   2     1165.09     1106.98     33.96 o 
  -1   3   2    33313.27    33971.56    432.79 o 
   0   3   2     1696.37     1753.06     34.58 o 
   1   3   2     1897.08     1836.14     35.13 o 
   2   3   2       73.41       88.51     18.82 o 
   3   3   2     5945.84     5670.32    108.89 o 
   4   3   2      778.29      858.67     68.29 o 
   5   3   2      756.32      872.32    123.04 o 
  -5   4   2       51.06       25.46     95.44 o 
  -4   4   2       17.56       69.94     47.95 o 
  -3   4   2      413.37      406.37     34.56 o 
  -2   4   2     2843.57     2794.24     55.22 o 
  -1   4   2     6301.69     6067.22     89.03 o 
   0   4   2    10852.41    11027.17    157.06 o 
   1   4   2    11515.67    11374.75    154.00 o 
   2   4   2     5425.96     5515.27    109.81 o 
   3   4   2     1414.19     1480.71     55.33 o 
   4   4   2      883.41      947.06     72.54 o 
   5   4   2       22.37      -27.60    213.59 o 
  -4   5   2      146.93      274.08     55.79 o 
  -3   5   2     1932.55     1923.15     62.25 o 
  -2   5   2        6.73       45.02     15.76 o 
  -1   5   2     5045.25     4967.58     93.31 o 
   0   5   2     3550.45     3735.87     64.03 o 
   1   5   2       13.25       -1.62     11.22 o 
   2   5   2       76.74       93.66     19.51 o 
   3   5   2      102.88      114.34     28.51 o 
   4   5   2      364.53      460.34     58.26 o 
   5   5   2      427.73      340.95    145.46 o 
  -4   6   2       20.45        2.03     54.88 o 
  -3   6   2     8654.84     8794.56    153.57 o 
  -2   6   2     4152.04     4193.08     83.09 o 
  -1   6   2     2333.10     2200.22     50.14 o 
   0   6   2     5290.82     5374.25     87.58 o 
   1   6   2     3972.37     4128.71     68.97 o 
   2   6   2     4105.27     4357.89     84.59 o 
   3   6   2     2077.09     2031.69     70.19 o 
   4   6   2     2595.98     2635.22    159.24 o 
  -4   7   2        2.87      107.84     81.25 o 
  -3   7   2       23.50       25.62     30.54 o 
  -2   7   2      516.59      476.72     47.22 o 
  -1   7   2     7653.42     7540.40    122.68 o 
   0   7   2    14035.81    13804.83    201.16 o 
   1   7   2     1805.87     1834.29     43.70 o 
   2   7   2     3606.07     3548.68     75.87 o 
   3   7   2     3889.96     3799.29     97.38 o 
   4   7   2       87.87      117.01     67.17 o 
  -4   8   2     1082.84     1318.41    136.72 o 
  -3   8   2      456.48      522.11     45.70 o 
  -2   8   2     2884.66     3011.19     78.95 o 
  -1   8   2     1219.09     1204.11     41.49 o 
   0   8   2     2394.10     2472.22     65.93 o 
   1   8   2     9012.82     8204.71    160.10 o 
   2   8   2      108.47      128.33     28.26 o 
   3   8   2      159.35      214.94     42.71 o 
   4   8   2       22.90        6.77     54.28 o 
  -4   9   2     1434.65     1455.86    115.74 o 
  -3   9   2      121.74      133.80     43.06 o 
  -2   9   2     5447.62     5439.89    116.15 o 
  -1   9   2     2030.43     1983.07     59.89 o 
   0   9   2     2092.13     2079.58     67.95 o 
   1   9   2     2468.46     2383.24     64.89 o 
   2   9   2      812.25      844.99     59.13 o 
   3   9   2      282.88      355.72     53.98 o 
   4   9   2     2101.37     1990.90    127.77 o 
  -4  10   2      377.86      437.05    139.54 o 
  -3  10   2      266.60      296.37     55.87 o 
  -2  10   2     5344.44     5153.94    126.50 o 
  -1  10   2       31.12       74.83     25.35 o 
   0  10   2      355.53      376.57     31.42 o 
   1  10   2     6635.25     6209.29    124.27 o 
   2  10   2     1856.86     1835.62     82.36 o 
   3  10   2       10.10       23.40     45.97 o 
   4  10   2     1037.48      753.50    120.76 o 
  -3  11   2      210.66      224.98     56.53 o 
  -2  11   2      669.14      769.94     57.06 o 
  -1  11   2      378.76      455.74     38.60 o 
   0  11   2     5053.66     4870.05    104.86 o 
   1  11   2      368.85      473.14     40.90 o 
   2  11   2     4181.65     4211.54    128.85 o 
   3  11   2        0.58        7.79     49.20 o 
   4  11   2       36.46      101.36    127.03 o 
  -3  12   2     1345.24     1319.02    113.43 o 
  -2  12   2        5.28       48.61     42.20 o 
  -1  12   2      792.28      748.60     49.05 o 
   0  12   2     1551.90     1401.04     58.30 o 
   1  12   2      183.38      167.42     53.08 o 
   2  12   2        5.81      -13.74     41.17 o 
   3  12   2      342.69      326.03     63.86 o 
  -3  13   2      311.24      348.22     67.48 o 
  -2  13   2     1458.73     1514.33     87.69 o 
  -1  13   2      808.20      756.72     81.99 o 
   0  13   2       24.87       36.98     31.54 o 
   1  13   2      119.27       94.02     41.36 o 
   2  13   2       30.95        4.90     45.41 o 
   3  13   2     1492.90     1743.40    122.88 o 
  -2  14   2       66.14      189.96     74.58 o 
  -1  14   2     3346.15     3169.32    119.32 o 
   0  14   2      112.70       55.82     36.31 o 
   1  14   2     5947.18     5602.97    158.86 o 
   2  14   2        4.14       24.97     50.84 o 
  -2  15   2      589.76      595.66    100.20 o 
  -1  15   2       75.99       53.12     56.12 o 
   0  15   2      167.67      244.60     45.77 o 
   1  15   2      119.77      232.46     53.13 o 
   0  16   2       91.23       90.83     66.51 o 
   1  16   2        1.85      -25.01    102.68 o 
  -5   0   3       30.65      -21.75     81.94 o 
  -3   0   3     1402.99     1505.91     82.94 o 
  -1   0   3     1411.79     1217.96     38.98 o 
   1   0   3    29501.84    28626.58    594.63 o 
   3   0   3    14212.98    13703.17    333.61 o 
   5   0   3      305.63      467.98    173.11 o 
  -5   1   3      527.68      569.99     78.58 o 
  -4   1   3        0.18       62.15     47.24 o 
  -3   1   3     3326.15     3450.71     76.97 o 
  -2   1   3     7448.36     7488.16    111.36 o 
  -1   1   3    16728.27    16254.09    211.27 o 
   0   1   3     1384.35     1444.00     28.83 o 
   1   1   3     3708.81     3551.42     54.85 o 
   2   1   3     1445.21     1429.96     48.66 o 
   3   1   3        3.93      -11.19     26.15 o 
   4   1   3        0.22       50.08     38.82 o 
   5   1   3      106.92      142.49    155.99 o 
  -5   2   3      280.96      265.80     70.73 o 
  -4   2   3     1349.80     1462.73     87.08 o 
  -3   2   3     2424.62     2424.32     64.31 o 
  -2   2   3     1851.52     1886.75     43.79 o 
  -1   2   3    15735.37    15604.71    203.89 o 
   0   2   3      314.77      391.13     41.33 o 
   1   2   3     3385.45     3251.35     56.71 o 
   2   2   3     1213.32     1433.92     42.96 o 
   3   2   3        1.31        3.36     27.26 o 
   4   2   3        1.64       84.55     39.99 o 
   5   2   3     1191.00     1203.75    180.35 o 
  -5   3   3      462.24      431.31    142.38 o 
  -4   3   3       41.80       51.65     49.30 o 
  -3   3   3     2494.35     2537.51     67.13 o 
  -2   3   3     1109.93     1081.78     34.26 o 
  -1   3   3      570.63      613.09     22.44 o 
   0   3   3     1519.53     1608.86     33.49 o 
   1   3   3      257.46      304.36     15.70 o 
   2   3   3    15560.05    15636.78    230.34 o 
   3   3   3      233.11      257.72     30.79 o 
   4   3   3     3012.85     3072.67    119.38 o 
   5   3   3        6.78       34.71     81.62 o 
  -5   4   3      140.36      -31.59    148.10 o 
  -4   4   3      930.96      942.52     74.88 o 
  -3   4   3      516.05      563.17     54.61 o 
  -2   4   3     4670.61     4593.49     77.92 o 
  -1   4   3      901.90      912.37     27.32 o 
   0   4   3    10167.15     9701.22    140.36 o 
   1   4   3     3293.12     3386.15     56.04 o 
   2   4   3     1101.26     1059.46     39.04 o 
   3   4   3     5518.81     5648.38    118.33 o 
   4   4   3      328.25      381.35     56.15 o 
   5   4   3        0.45      -79.69     82.13 o 
  -4   5   3        0.29      -31.14     47.24 o 
  -3   5   3      384.67      470.44     37.37 o 
  -2   5   3     6821.62     6794.97    105.97 o 
  -1   5   3        2.49       14.34     12.15 o 
   0   5   3     6571.18     6492.82    100.57 o 
   1   5   3     2530.76     2555.29     47.91 o 
   2   5   3      550.40      588.79     33.13 o 
   3   5   3       72.08       84.24     31.20 o 
   4   5   3      946.49     1065.10     96.40 o 
   5   5   3       45.81       25.01    132.96 o 
  -4   6   3     2600.59     2840.11    138.86 o 
  -3   6   3     1910.54     1916.54     63.10 o 
  -2   6   3     5418.46     5455.54     99.31 o 
  -1   6   3      929.37      956.41     40.30 o 
   0   6   3      942.25     1075.84     33.33 o 
   1   6   3     2909.50     2856.87     54.02 o 
   2   6   3       99.16      142.07     22.60 o 
   3   6   3     3366.06     3265.00     93.75 o 
   4   6   3       85.99      107.44     52.04 o 
  -4   7   3       35.69       18.30     74.91 o 
  -3   7   3      319.62      327.82     39.96 o 
  -2   7   3      668.19      801.99     44.39 o 
  -1   7   3     5636.13     5506.11     96.29 o 
   0   7   3     3472.81     3417.25     64.91 o 
   1   7   3     4035.19     3894.00     69.26 o 
   2   7   3     7901.97     7710.58    130.77 o 
   3   7   3      351.55      440.85     44.00 o 
   4   7   3     1003.99      815.28     82.09 o 
  -4   8   3       10.76      185.82     87.52 o 
  -3   8   3      752.50      798.55     52.47 o 
  -2   8   3      565.90      637.35     42.66 o 
  -1   8   3     3299.88     3191.85     68.32 o 
   0   8   3     5508.26     5310.96     92.23 o 
   1   8   3     1478.35     1443.77     51.76 o 
   2   8   3      103.29      147.76     32.86 o 
   3   8   3       84.90      104.21     51.69 o 
   4   8   3      137.72      260.95     62.42 o 
  -4   9   3       79.47       84.82     71.39 o 
  -3   9   3     3878.66     4173.87    108.55 o 
  -2   9   3     1011.68     1024.40     53.16 o 
  -1   9   3      558.84      633.64     38.71 o 
   0   9   3      471.28      478.90     31.63 o 
   1   9   3        0.04        2.50     20.30 o 
   2   9   3      332.88      377.76     46.41 o 
   3   9   3      418.99      372.32     54.42 o 
   4   9   3       18.44       57.31     68.25 o 
  -4  10   3      218.54      414.67    130.32 o 
  -3  10   3       89.25       22.91     85.26 o 
  -2  10   3        0.29       15.14     32.28 o 
  -1  10   3       98.94       71.40     25.61 o 
   0  10   3     2502.79     2450.39     67.09 o 
   1  10   3     2559.36     2407.79     74.01 o 
   2  10   3       28.21       34.65     37.04 o 
   3  10   3     4096.19     4092.24    179.18 o 
   4  10   3      450.88      284.57    114.20 o 
  -3  11   3      301.25      262.55     57.08 o 
  -2  11   3      399.17      366.33     46.43 o 
  -1  11   3     3788.09     3785.82     93.09 o 
   0  11   3      840.40      862.10     46.82 o 
   1  11   3     3777.83     3587.90    110.41 o 
   2  11   3       31.83       97.52     53.61 o 
   3  11   3       90.62       72.64     52.41 o 
  -3  12   3      211.92       81.85     95.46 o 
  -2  12   3     1483.62     1481.75     76.52 o 
  -1  12   3      558.85      643.43     47.69 o 
   0  12   3       18.14        2.39     25.81 o 
   1  12   3      440.74      595.22     55.66 o 
   2  12   3        2.86       29.61     44.30 o 
   3  12   3       82.46      173.02     71.54 o 
  -3  13   3      739.48      631.92    119.79 o 
  -2  13   3       18.11      -12.81     44.37 o 
  -1  13   3       15.63       70.38     38.00 o 
   0  13   3     1101.84     1135.56     62.39 o 
   1  13   3      423.16      449.48     54.02 o 
   2  13   3     2128.82     2080.17     99.30 o 
   3  13   3      254.09      339.37     99.23 o 
  -2  14   3     1372.03     1397.13     90.47 o 
  -1  14   3       23.54       65.11     40.75 o 
   0  14   3     3863.15     4018.26    114.07 o 
   1  14   3        0.91       46.99     43.15 o 
   2  14   3      120.11      -19.14     49.45 o 
  -2  15   3      276.75      419.67     95.07 o 
  -1  15   3       44.59       60.08     52.29 o 
   0  15   3      958.77      828.26     62.79 o 
   1  15   3      263.42      243.90     55.10 o 
   0  16   3       28.08       20.93     55.09 o 
   1  16   3      143.91      107.29    119.79 o 
  -4   0   4       12.11      123.99     71.61 o 
  -2   0   4      232.33      225.88     25.99 o 
   0   0   4    12927.63    12420.76    229.79 o 
   2   0   4    22042.11    21510.21    404.22 o 
   4   0   4      482.81      499.74     74.89 o 
  -5   1   4      113.52       56.55     63.56 o 
  -4   1   4      882.82      950.93     76.37 o 
  -3   1   4     4896.31     4925.86     96.11 o 
  -2   1   4       69.97       84.02     15.77 o 
  -1   1   4      669.59      530.75     20.85 o 
   0   1   4       50.04       20.40      9.92 o 
   1   1   4     2237.91     2378.36     41.22 o 
   2   1   4     1794.66     1703.11     45.96 o 
   3   1   4      631.59      712.28     68.78 o 
   4   1   4     1587.01     1619.36     75.74 o 
   5   1   4      705.50      736.86    133.33 o 
  -5   2   4       25.39       46.35     78.47 o 
  -4   2   4     1054.50     1230.22     83.41 o 
  -3   2   4     1130.33     1140.37     56.57 o 
  -2   2   4    32477.49    32417.04    420.53 o 
  -1   2   4     2301.02     2484.97     43.15 o 
   0   2   4       38.21       55.83     16.09 o 
   1   2   4     3030.20     3211.97     52.24 o 
   2   2   4      171.98      177.98     22.16 o 
   3   2   4      349.18      336.27     36.42 o 
   4   2   4      535.83      570.85     61.11 o 
   5   2   4       25.17      212.60    136.91 o 
  -5   3   4      376.18      498.71     88.62 o 
  -4   3   4     1081.92     1054.32     81.37 o 
  -3   3   4      120.82      168.65     27.77 o 
  -2   3   4     4150.20     4579.75     76.56 o 
  -1   3   4      929.02      831.28     25.39 o 
   0   3   4     1617.46     1601.52     33.45 o 
   1   3   4    48273.16    48828.07    617.34 o 
   2   3   4       20.44       20.89     16.49 o 
   3   3   4     4989.24     5017.39    111.88 o 
   4   3   4      125.85      103.93     51.33 o 
   5   3   4      326.37      226.84    194.83 o 
  -5   4   4      655.67      559.04    113.11 o 
  -4   4   4      200.60      151.37     53.04 o 
  -3   4   4     1900.82     2051.12     81.20 o 
  -2   4   4    13894.81    14644.10    202.04 o 
  -1   4   4     8148.37     8205.68    116.48 o 
   0   4   4     8316.86     8441.74    124.70 o 
   1   4   4      435.30      447.06     21.14 o 
   2   4   4     5203.65     4948.98     90.24 o 
   3   4   4     5243.24     5396.12    119.95 o 
   4   4   4        3.11       58.89     46.75 o 
   5   4   4     1038.70      998.44    181.66 o 
  -4   5   4     1564.63     1636.79     96.41 o 
  -3   5   4     6989.15     6941.91    139.52 o 
  -2   5   4      158.94      213.85     20.74 o 
  -1   5   4    22875.72    23023.94    301.87 o 
   0   5   4       98.65       71.71     13.34 o 
   1   5   4      163.26      248.90     17.38 o 
   2   5   4      737.61      877.27     38.29 o 
   3   5   4       50.27       43.42     30.43 o 
   4   5   4       13.30       43.18     48.20 o 
  -4   6   4      339.10      271.52     68.06 o 
  -3   6   4      122.46      122.19     35.05 o 
  -2   6   4     1145.92     1158.68     39.12 o 
  -1   6   4     1211.67     1204.76     38.37 o 
   0   6   4     5719.40     6183.77     99.73 o 
   1   6   4     2742.76     2820.88     54.15 o 
   2   6   4     7330.83     7358.06    124.75 o 
   3   6   4       21.19       43.60     33.21 o 
   4   6   4        9.08       28.01     49.59 o 
  -4   7   4       44.87       51.30     63.80 o 
  -3   7   4      164.68      147.54     33.97 o 
  -2   7   4     1130.50     1170.49     50.69 o 
  -1   7   4      868.92      875.83     36.15 o 
   0   7   4      622.58      566.38     29.25 o 
   1   7   4     9951.68     9884.07    143.83 o 
   2   7   4      819.03      827.73     45.38 o 
   3   7   4     4159.55     3960.70    101.34 o 
   4   7   4      739.91      816.05    130.88 o 
  -4   8   4      723.34      776.86     87.51 o 
  -3   8   4      167.77      258.44     46.92 o 
  -2   8   4     6915.40     6835.60    134.24 o 
  -1   8   4     1155.47     1152.46     42.17 o 
   0   8   4     2569.47     2546.56     56.69 o 
   1   8   4      247.38      316.29     28.39 o 
   2   8   4      143.23      179.67     38.04 o 
   3   8   4     1458.82     1319.69     70.47 o 
   4   8   4      698.85      709.17     81.47 o 
  -4   9   4     1671.10     1618.94    173.50 o 
  -3   9   4     2909.66     3175.74    106.90 o 
  -2   9   4      474.98      475.54     39.84 o 
  -1   9   4      469.77      570.86     46.61 o 
   0   9   4     3113.59     3104.19     73.33 o 
   1   9   4      317.29      315.19     36.24 o 
   2   9   4      236.78      211.08     41.75 o 
   3   9   4      104.08      191.27     48.41 o 
   4   9   4       95.98      195.27     73.09 o 
  -4  10   4      294.69      421.25    130.98 o 
  -3  10   4      286.95      313.20     59.00 o 
  -2  10   4      528.83      475.95     46.36 o 
  -1  10   4     1818.15     1892.82     62.80 o 
   0  10   4    12252.35    11700.42    198.99 o 
   1  10   4      115.59       86.29     33.51 o 
   2  10   4     5521.31     5090.90    160.73 o 
   3  10   4     1311.59     1396.83     86.03 o 
   4  10   4      520.04      644.53    118.83 o 
  -3  11   4     1242.26     1069.88    188.26 o 
  -2  11   4      844.05      798.75     58.70 o 
  -1  11   4     2099.28     2047.20     84.55 o 
   0  11   4     5940.07     5804.73    118.77 o 
   1  11   4       62.17       53.18     34.79 o 
   2  11   4     1391.66     1548.95     82.12 o 
   3  11   4       23.81       70.87     51.45 o 
  -3  12   4     1879.41     1803.65    124.61 o 
  -2  12   4     3471.74     3238.06    105.99 o 
  -1  12   4      221.03      236.50     36.19 o 
   0  12   4      163.97      215.56     36.34 o 
   1  12   4      840.91      823.24     61.66 o 
   2  12   4      219.49      148.33     48.87 o 
   3  12   4      357.93      368.40     64.97 o 
  -3  13   4      437.55      415.85    113.42 o 
  -2  13   4      169.14      227.72     79.42 o 
  -1  13   4      535.34      559.67     46.80 o 
   0  13   4     3044.46     3126.85     95.83 o 
   1  13   4     2504.53     2538.51    105.13 o 
   2  13   4       52.57       48.58     48.46 o 
   3  13   4      829.78      741.14    151.39 o 
  -2  14   4       54.16       69.53     52.10 o 
  -1  14   4      250.64      220.94     52.14 o 
   0  14   4      225.36      246.80     45.55 o 
   1  14   4      205.30      262.59     62.50 o 
   2  14   4      706.74      752.60     74.19 o 
  -2  15   4      101.73      136.35     81.75 o 
  -1  15   4     1829.02     1932.51    148.79 o 
   0  15   4      871.23      867.42     64.32 o 
   1  15   4     1224.03     1207.79     84.52 o 
   0  16   4      366.48      314.70     86.02 o 
  -5   0   5      661.67      626.41    154.02 o 
  -3   0   5       91.93       25.95     35.02 o 
  -1   0   5    11287.99    10686.54    253.82 o 
   1   0   5    33729.27    33564.05    605.45 o 
   3   0   5      303.98      411.34     54.26 o 
  -5   1   5       46.34      115.74     64.48 o 
  -4   1   5     2065.32     2265.30    103.66 o 
  -3   1   5       27.36       44.91     29.41 o 
  -2   1   5     5074.51     5201.54     83.99 o 
  -1   1   5      603.21      703.58     26.37 o 
   0   1   5     1669.58     1798.42     36.25 o 
   1   1   5     7368.47     7358.85    103.20 o 
   2   1   5     3433.98     3591.89     63.24 o 
   3   1   5     4455.08     4511.62    104.79 o 
   4   1   5      496.74      523.35     58.99 o 
  -5   2   5      816.15      835.43    133.00 o 
  -4   2   5      165.48      182.72     54.26 o 
  -3   2   5    10389.16     9659.20    191.58 o 
  -2   2   5     1635.98     1563.04     40.77 o 
  -1   2   5     5595.72     5342.20     83.09 o 
   0   2   5     5549.29     5134.34     83.31 o 
   1   2   5      331.95      363.83     17.19 o 
   2   2   5      662.98      676.84     32.69 o 
   3   2   5       26.71       45.10     42.09 o 
   4   2   5      435.19      533.48     58.50 o 
  -5   3   5      109.38       17.80     78.49 o 
  -4   3   5       26.73       50.18     48.89 o 
  -3   3   5        5.97      -21.86     28.31 o 
  -2   3   5     1985.22     2122.24     47.86 o 
  -1   3   5     2616.23     2354.13     43.67 o 
   0   3   5     9527.79     9190.66    124.90 o 
   1   3   5      953.75      867.13     25.59 o 
   2   3   5     6939.74     7110.85    118.31 o 
   3   3   5      353.15      411.66     38.76 o 
   4   3   5      616.68      621.83     62.90 o 
  -5   4   5        8.07       27.08     94.19 o 
  -4   4   5        0.49        5.44     50.66 o 
  -3   4   5      465.93      458.43     43.34 o 
  -2   4   5       36.59       53.74     16.15 o 
  -1   4   5     2403.26     2495.59     47.36 o 
   0   4   5     2119.62     2015.82     36.74 o 
   1   4   5     4972.89     4727.39     78.29 o 
   2   4   5     7318.00     7345.37    122.25 o 
   3   4   5      246.55      267.76     36.87 o 
   4   4   5     2648.12     2754.72    105.80 o 
   5   4   5      321.86      489.04    145.46 o 
  -5   5   5       91.08      111.89    130.32 o 
  -4   5   5     4980.15     5123.16    158.12 o 
  -3   5   5        0.28       -0.05     30.26 o 
  -2   5   5     9731.08     9945.60    145.86 o 
  -1   5   5      395.22      429.24     21.98 o 
   0   5   5      905.39      975.65     31.68 o 
   1   5   5      157.56      206.29     16.48 o 
   2   5   5     1090.81     1093.40     43.41 o 
   3   5   5        7.88      -12.58     29.77 o 
   4   5   5      110.52      102.55     51.40 o 
  -4   6   5       89.76       79.70     63.32 o 
  -3   6   5      341.90      393.34     43.95 o 
  -2   6   5     1769.51     1799.08     47.41 o 
  -1   6   5     1046.30     1027.18     36.13 o 
   0   6   5     9626.48     9671.47    146.57 o 
   1   6   5     5558.38     5835.65     97.93 o 
   2   6   5     1875.41     1837.01     58.85 o 
   3   6   5       15.64       30.52     32.60 o 
   4   6   5      258.97      341.11     58.39 o 
  -4   7   5        6.93      -52.63     65.00 o 
  -3   7   5       66.16      146.74     41.44 o 
  -2   7   5      302.79      259.64     30.87 o 
  -1   7   5      162.78      165.90     20.78 o 
   0   7   5     6941.75     6728.17    109.82 o 
   1   7   5     2851.67     3083.08     66.30 o 
   2   7   5     3665.22     3620.73     86.43 o 
   3   7   5     3588.82     3752.41     98.79 o 
   4   7   5      138.17      111.09     62.48 o 
  -4   8   5      230.86      292.92     82.65 o 
  -3   8   5     3985.18     3933.50    115.60 o 
  -2   8   5      288.65      282.91     33.42 o 
  -1   8   5     2077.62     2061.19     54.76 o 
   0   8   5      262.10      313.35     24.00 o 
   1   8   5      303.71      323.83     33.70 o 
   2   8   5     3353.20     3235.51     90.90 o 
   3   8   5       64.73       43.34     40.89 o 
   4   8   5     1135.96     1134.32     94.81 o 
  -4   9   5      474.90      558.95     85.84 o 
  -3   9   5        6.38       31.96     42.68 o 
  -2   9   5      394.09      405.05     39.07 o 
  -1   9   5     7617.32     7655.30    131.56 o 
   0   9   5       53.69       45.08     26.00 o 
   1   9   5     3379.33     3250.49     85.08 o 
   2   9   5      573.72      590.35     53.66 o 
   3   9   5      248.97      271.99     57.57 o 
   4   9   5       33.21       48.26     88.38 o 
  -4  10   5       40.76       46.73    111.89 o 
  -3  10   5      548.23      764.39     74.02 o 
  -2  10   5      640.90      785.55     54.93 o 
  -1  10   5     2719.58     2545.95     73.23 o 
   0  10   5      432.51      519.77     36.24 o 
   1  10   5     2222.37     2112.46     84.81 o 
   2  10   5     1096.01     1076.27     70.82 o 
   3  10   5      279.71      276.30     57.16 o 
   4  10   5      191.75      140.07    108.27 o 
  -3  11   5       19.88      -50.35     68.47 o 
  -2  11   5      586.55      616.19     56.88 o 
  -1  11   5        6.66       24.33     27.69 o 
   0  11   5      150.95      171.37     32.63 o 
   1  11   5     2109.66     1951.56     82.68 o 
   2  11   5      240.28      178.17     45.90 o 
   3  11   5     3562.03     3432.98    127.46 o 
  -3  12   5     1293.61     1737.40    145.61 o 
  -2  12   5      715.14      779.34     61.38 o 
  -1  12   5      487.23      526.00     43.75 o 
   0  12   5     2874.30     2797.56     86.76 o 
   1  12   5       16.30        6.31     36.80 o 
   2  12   5      236.26      181.42     61.18 o 
   3  12   5       64.82       54.32     66.50 o 
  -3  13   5      106.61      188.25    127.69 o 
  -2  13   5     1291.93     1265.68     77.21 o 
  -1  13   5     2090.22     2078.56     83.18 o 
   0  13   5     1520.23     1325.01     66.54 o 
   1  13   5      177.83      160.48     45.94 o 
   2  13   5      415.93      434.38     68.21 o 
  -2  14   5       17.79      -46.54     48.58 o 
  -1  14   5        6.62      -15.24     71.06 o 
   0  14   5       47.34       64.40     37.34 o 
   1  14   5      222.48      155.80     48.30 o 
   2  14   5     2612.73     2736.65    118.86 o 
  -2  15   5      517.88      466.67    133.62 o 
  -1  15   5     1020.09     1027.36     82.24 o 
   0  15   5      639.02      684.51     60.10 o 
   1  15   5        5.64      -44.67     44.67 o 
   0  16   5     1502.51     1553.18    140.47 o 
  -4   0   6        0.22       46.87     69.07 o 
  -2   0   6       76.24       71.81     20.88 o 
   0   0   6     4328.58     4188.12     93.98 o 
   2   0   6      145.84      140.27     23.15 o 
   4   0   6     4634.56     4545.37    180.47 o 
  -5   1   6      433.01      580.20     88.35 o 
  -4   1   6      837.99      658.70     65.91 o 
  -3   1   6     3325.97     3335.06     92.35 o 
  -2   1   6     1998.94     1799.70     43.32 o 
  -1   1   6     2191.46     2242.61     45.21 o 
   0   1   6    19841.22    19463.89    253.02 o 
   1   1   6     9465.25     9404.92    159.47 o 
   2   1   6     5720.39     5645.14     85.07 o 
   3   1   6       25.04       47.64     27.38 o 
   4   1   6      813.29      831.80     68.57 o 
   5   1   6      371.48      287.89    124.15 o 
  -5   2   6      176.71      115.20     74.89 o 
  -4   2   6     3924.45     3940.02    139.56 o 
  -3   2   6      935.35     1044.89     58.10 o 
  -2   2   6     1581.24     1495.15     52.31 o 
  -1   2   6     1829.55     1832.92     36.86 o 
   0   2   6    16795.54    16897.59    255.23 o 
   1   2   6     2499.35     2319.80     42.73 o 
   2   2   6     6893.88     7322.69    121.35 o 
   3   2   6      644.99      634.48     45.92 o 
   4   2   6      169.26      171.93     54.09 o 
   5   2   6      440.09      327.99    127.16 o 
  -5   3   6      528.62      693.93    224.78 o 
  -4   3   6      395.71      393.14     62.99 o 
  -3   3   6     2229.36     2301.16     78.70 o 
  -2   3   6    12558.75    12866.51    179.84 o 
  -1   3   6     9512.47     9781.18    135.62 o 
   0   3   6     6301.50     6007.04     87.09 o 
   1   3   6     5185.63     5237.21     92.58 o 
   2   3   6      183.29      171.42     21.14 o 
   3   3   6     3624.07     3626.36    105.08 o 
   4   3   6      117.82       97.46     48.18 o 
   5   3   6     2143.64     2197.79    201.27 o 
  -5   4   6     1108.09     1156.95    138.83 o 
  -4   4   6     1686.61     1678.04     94.29 o 
  -3   4   6     4343.46     4223.23    109.86 o 
  -2   4   6      185.74      240.46     20.68 o 
  -1   4   6     4256.62     4564.75     73.06 o 
   0   4   6    12011.02    12496.61    168.91 o 
   1   4   6    16550.20    16997.51    225.76 o 
   2   4   6     1235.74     1317.74     51.82 o 
   3   4   6     2630.94     2632.00     78.88 o 
   4   4   6     3283.25     3314.72    191.21 o 
   5   4   6       19.04       87.68    119.55 o 
  -5   5   6      399.53      306.72    147.44 o 
  -4   5   6      190.46      164.07     57.88 o 
  -3   5   6    11208.26    11216.62    247.57 o 
  -2   5   6     1945.18     1958.43     48.67 o 
  -1   5   6     2738.00     2938.95     54.79 o 
   0   5   6     3350.68     3526.17     64.65 o 
   1   5   6     6412.81     6070.62     92.24 o 
   2   5   6     2761.44     2702.66     70.68 o 
   3   5   6       88.59       85.56     33.42 o 
   4   5   6      158.58      103.97     51.04 o 
  -4   6   6      209.51      265.26     89.05 o 
  -3   6   6      429.99      410.40     51.23 o 
  -2   6   6      191.07      220.60     21.34 o 
  -1   6   6    12441.17    11808.51    178.70 o 
   0   6   6     8702.18     8492.98    131.88 o 
   1   6   6     1781.31     1765.64     41.80 o 
   2   6   6      152.91      190.94     28.45 o 
   3   6   6      761.20      827.25     53.37 o 
   4   6   6     1692.45     1824.91     93.93 o 
  -4   7   6       38.81       71.76     65.30 o 
  -3   7   6      173.96      219.50     47.42 o 
  -2   7   6      145.58      194.39     32.33 o 
  -1   7   6     1378.53     1397.68     44.56 o 
   0   7   6      214.57      192.84     19.82 o 
   1   7   6      695.13      730.65     37.74 o 
   2   7   6     5257.96     5175.54    109.80 o 
   3   7   6     1304.94     1406.77     65.28 o 
   4   7   6      559.32      677.23     90.35 o 
  -4   8   6     1723.96     1689.04    102.33 o 
  -3   8   6      216.57      251.90     49.81 o 
  -2   8   6     1312.57     1372.77     57.00 o 
  -1   8   6       80.28       64.97     26.08 o 
   0   8   6     2494.18     2587.81     59.34 o 
   1   8   6     2728.50     2689.01     75.99 o 
   2   8   6     1791.07     1724.26     68.32 o 
   3   8   6     1487.86     1585.41     78.06 o 
   4   8   6       22.58       59.73     64.03 o 
  -4   9   6      171.10      239.05     74.96 o 
  -3   9   6      388.90      525.72     62.75 o 
  -2   9   6     6904.10     7007.39    151.91 o 
  -1   9   6      262.18      289.50     28.32 o 
   0   9   6     5765.67     5560.92    109.51 o 
   1   9   6     2333.48     2506.46     75.41 o 
   2   9   6      204.86      326.01     51.59 o 
   3   9   6        0.40       44.06     45.81 o 
   4   9   6      135.74      164.82     90.51 o 
  -4  10   6      151.17      164.88     93.15 o 
  -3  10   6      340.04      316.44     79.86 o 
  -2  10   6      291.84      312.11     43.02 o 
  -1  10   6     1540.75     1611.23     60.09 o 
   0  10   6     1025.17     1016.32     52.62 o 
   1  10   6      997.58     1011.69     62.73 o 
   2  10   6        4.38       -2.92     37.05 o 
   3  10   6     1125.63      896.26     76.47 o 
  -3  11   6     1291.28     1369.15    152.29 o 
  -2  11   6       14.95       16.83     37.83 o 
  -1  11   6      352.56      373.71     38.21 o 
   0  11   6     1474.19     1507.77     63.79 o 
   1  11   6     1180.11     1025.12     65.34 o 
   2  11   6     6246.11     5904.45    190.67 o 
   3  11   6      261.91      299.70     60.30 o 
  -3  12   6     1288.89     1446.65    112.34 o 
  -2  12   6      138.25      167.46     44.96 o 
  -1  12   6     9548.78     9381.58    179.04 o 
   0  12   6       25.98       -1.98     29.19 o 
   1  12   6       33.66       54.44     38.99 o 
   2  12   6      364.77      393.19     57.42 o 
   3  12   6       45.37      -38.98     53.21 o 
  -3  13   6       24.67       92.81    129.01 o 
  -2  13   6      864.64      925.00     70.23 o 
  -1  13   6     1764.22     1578.44     75.92 o 
   0  13   6     1017.53     1109.14     63.28 o 
   1  13   6       12.48       11.08     43.89 o 
   2  13   6      629.01      831.59    138.22 o 
  -2  14   6       34.97      -25.45     54.17 o 
  -1  14   6       33.24       40.25     44.30 o 
   0  14   6       46.21       -3.17     34.81 o 
   1  14   6     3868.19     3864.73    131.79 o 
   2  14   6        8.54       16.77     53.27 o 
  -2  15   6      141.94      -73.72     92.81 o 
  -1  15   6       68.72       79.03     50.60 o 
   0  15   6      537.39      518.95     55.91 o 
   1  15   6      630.58      650.65    104.79 o 
  -1  16   6     2684.92     3071.17    304.75 o 
   0  16   6       15.96       91.50     79.14 o 
  -5   0   7       64.18       42.39     95.50 o 
  -3   0   7     1135.14     1039.17     75.55 o 
  -1   0   7      231.92      376.67     58.69 o 
   1   0   7       86.68      173.17     20.00 o 
   3   0   7    10398.92    10009.40    259.39 o 
   5   0   7     1409.97      923.46    209.97 o 
  -5   1   7      624.64      809.12     90.44 o 
  -4   1   7     1214.74     1097.41     83.76 o 
  -3   1   7     2676.39     2747.85     77.95 o 
  -2   1   7      592.74      708.46     30.41 o 
  -1   1   7     2670.96     2669.73     60.11 o 
   0   1   7    15907.46    17054.54    225.23 o 
   1   1   7     2881.35     2678.92     48.28 o 
   2   1   7      798.29      823.66     30.61 o 
   3   1   7       72.77       58.21     31.55 o 
   4   1   7     1109.26     1063.53     86.00 o 
   5   1   7       36.69      119.07    261.31 o 
  -5   2   7      911.33      860.06    158.63 o 
  -4   2   7      597.40      578.87     68.07 o 
  -3   2   7      168.78      182.97     35.11 o 
  -2   2   7     2628.42     2448.77     51.63 o 
  -1   2   7     8212.80     8088.18    114.30 o 
   0   2   7     3871.89     4036.40     64.29 o 
   1   2   7    15015.98    14761.12    212.98 o 
   2   2   7        0.19       87.10     19.53 o 
   3   2   7       43.03       65.66     35.91 o 
   4   2   7        0.47       47.29     46.86 o 
   5   2   7       94.99      -27.17    111.87 o 
  -5   3   7      149.38      255.32    105.32 o 
  -4   3   7      590.71      551.44     67.15 o 
  -3   3   7     1700.54     1740.11     71.21 o 
  -2   3   7      166.03      162.66     18.70 o 
  -1   3   7     3534.71     3361.56     57.98 o 
   0   3   7       12.49        8.59     11.18 o 
   1   3   7       38.76        3.54     14.18 o 
   2   3   7     5983.64     5980.40    104.14 o 
   3   3   7      174.05      216.25     41.55 o 
   4   3   7     3832.16     3806.80    123.21 o 
   5   3   7      215.59      241.47    122.95 o 
  -5   4   7      462.85      532.86    120.54 o 
  -4   4   7     1430.37     1498.24     83.51 o 
  -3   4   7       72.89       98.90     34.80 o 
  -2   4   7     2594.76     2542.63     54.72 o 
  -1   4   7     1510.52     1345.52     35.42 o 
   0   4   7     7351.51     7376.19    106.83 o 
   1   4   7     1075.24     1146.32     36.28 o 
   2   4   7      699.11      692.83     39.86 o 
   3   4   7     1491.58     1501.05    125.81 o 
   4   4   7      193.93      147.74     54.53 o 
  -4   5   7      656.28      765.50     75.04 o 
  -3   5   7     1011.60     1138.38     65.89 o 
  -2   5   7     2086.85     2056.51     50.78 o 
  -1   5   7      739.39      857.89     30.87 o 
   0   5   7    15692.92    15401.81    207.07 o 
   1   5   7      192.26      178.59     16.55 o 
   2   5   7     4117.95     4024.36     98.68 o 
   3   5   7      269.90      266.60     39.02 o 
   4   5   7      237.71      179.33     52.85 o 
  -4   6   7     1090.61     1186.67    104.61 o 
  -3   6   7      281.02      274.35     48.66 o 
  -2   6   7     7863.47     7754.97    130.32 o 
  -1   6   7      239.28      281.48     20.29 o 
   0   6   7     1019.23     1015.71     36.64 o 
   1   6   7      509.23      560.81     37.24 o 
   2   6   7       15.07       61.93     28.42 o 
   3   6   7     2213.40     2184.01     80.46 o 
   4   6   7        1.86       45.15     50.58 o 
  -4   7   7      270.75      240.28     59.33 o 
  -3   7   7      233.55      281.73     70.87 o 
  -2   7   7      120.32      131.94     25.34 o 
  -1   7   7      227.32      229.44     23.54 o 
   0   7   7       96.33      119.56     19.08 o 
   1   7   7     3843.94     3863.72     77.37 o 
   2   7   7     1412.10     1306.58     54.82 o 
   3   7   7      730.95      694.81     51.46 o 
   4   7   7     2788.29     2845.87    152.68 o 
  -4   8   7      294.72      277.40     71.44 o 
  -3   8   7       10.80       19.40     44.59 o 
  -2   8   7      119.24       86.00     29.28 o 
  -1   8   7     5195.95     5035.25    116.74 o 
   0   8   7      609.60      627.19     33.97 o 
   1   8   7     9022.86     8714.97    157.03 o 
   2   8   7     2747.71     2810.94    102.79 o 
   3   8   7      440.82      436.07     52.88 o 
   4   8   7        8.69       18.62     72.52 o 
  -4   9   7      136.15      116.15     63.85 o 
  -3   9   7     3965.10     4035.70    135.29 o 
  -2   9   7      442.59      338.71     38.41 o 
  -1   9   7     7767.35     7902.99    136.15 o 
   0   9   7     1641.62     1682.56     56.26 o 
   1   9   7       17.59       15.40     25.30 o 
   2   9   7      163.56      129.20     40.74 o 
   3   9   7       57.20       71.84     47.54 o 
   4   9   7      107.22      135.44     72.56 o 
  -4  10   7        0.97       56.95     91.90 o 
  -3  10   7       40.75       76.33     52.52 o 
  -2  10   7      468.24      468.76     51.81 o 
  -1  10   7      234.79      299.77     34.56 o 
   0  10   7      348.63      397.38     49.71 o 
   1  10   7     1414.97     1273.69     69.04 o 
   2  10   7     1307.07     1327.48     76.45 o 
   3  10   7     3839.19     3865.65    177.66 o 
  -3  11   7      264.44      245.16     80.28 o 
  -2  11   7      229.92      263.02     48.14 o 
  -1  11   7      645.14      693.08     47.09 o 
   0  11   7     1826.56     1804.27     69.80 o 
   1  11   7     2955.33     2905.46    101.75 o 
   2  11   7      731.40      641.80     63.34 o 
   3  11   7       39.40       43.04     61.85 o 
  -3  12   7      176.71      264.41     77.23 o 
  -2  12   7     3835.09     3795.86    116.88 o 
  -1  12   7     1011.14     1154.03     86.44 o 
   0  12   7      100.57       57.32     33.20 o 
   1  12   7     2021.20     1924.99     87.41 o 
   2  12   7      209.26      354.50     58.02 o 
   3  12   7      142.25      141.76     60.70 o 
  -3  13   7      825.53      695.06    165.87 o 
  -2  13   7      126.48       48.39     44.88 o 
  -1  13   7     1007.22     1038.04     67.08 o 
   0  13   7      199.77      230.06     58.08 o 
   1  13   7       46.10       19.61     42.53 o 
   2  13   7      763.84      794.31     76.29 o 
  -2  14   7       50.16      -33.53     86.71 o 
  -1  14   7        6.25      -40.88     40.88 o 
   0  14   7     1442.35     1293.89     72.08 o 
   1  14   7        5.66      -11.82     44.91 o 
   2  14   7     1303.02     1150.60    110.11 o 
  -1  15   7      584.19      722.56     75.65 o 
   0  15   7      980.40      991.84    109.19 o 
   1  15   7      158.32      115.51     54.41 o 
  -4   0   8     3266.11     3497.25    218.52 o 
  -2   0   8        6.73       61.47     32.83 o 
   0   0   8     1334.76     1205.14     49.15 o 
   2   0   8    15098.10    15299.93    298.45 o 
   4   0   8     5902.30     5421.14    317.58 o 
  -5   1   8      402.84      450.63    117.35 o 
  -4   1   8      535.77      631.33     69.87 o 
  -3   1   8       69.81      104.56     31.66 o 
  -2   1   8     2392.57     2465.35     66.16 o 
  -1   1   8    18041.97    17487.82    272.26 o 
   0   1   8      755.80      904.50     47.78 o 
   1   1   8     4306.57     4591.39     73.12 o 
   2   1   8     1347.61     1401.79     38.29 o 
   3   1   8     2118.09     2147.33     89.16 o 
   4   1   8     1355.47     1378.20    115.14 o 
   5   1   8       49.62     -105.16    105.16 o 
  -5   2   8      660.56      565.62    123.41 o 
  -4   2   8        8.54       36.63     50.96 o 
  -3   2   8     2428.15     2313.62     80.14 o 
  -2   2   8    14433.57    14550.94    217.35 o 
  -1   2   8       10.97       24.50     11.60 o 
   0   2   8    36822.77    37355.42    477.73 o 
   1   2   8     3027.04     3334.46     97.70 o 
   2   2   8       27.85       22.37     17.39 o 
   3   2   8      166.77      147.94     39.70 o 
   4   2   8      452.15      431.29     69.96 o 
   5   2   8      593.81      453.50    190.22 o 
  -5   3   8     1721.82     1760.03    248.80 o 
  -4   3   8      561.33      592.41     68.89 o 
  -3   3   8     1226.15     1244.30     91.07 o 
  -2   3   8      237.59      217.65     20.11 o 
  -1   3   8        3.90       10.91     12.58 o 
   0   3   8      366.15      422.88     21.85 o 
   1   3   8      306.48      263.39     21.37 o 
   2   3   8      123.35       65.65     23.45 o 
   3   3   8     9619.75     9687.11    259.10 o 
   4   3   8        4.87       -5.44     52.57 o 
  -4   4   8     1634.31     1625.88     99.01 o 
  -3   4   8        4.00        2.96     32.85 o 
  -2   4   8      693.72      770.65     34.03 o 
  -1   4   8        1.35        6.89     13.65 o 
   0   4   8     1865.93     1881.28     51.53 o 
   1   4   8      159.71      124.06     18.18 o 
   2   4   8     4718.95     4659.39     98.64 o 
   3   4   8      581.66      643.97     53.48 o 
   4   4   8     1096.27     1131.31     86.50 o 
  -4   5   8      285.45      229.07     71.33 o 
  -3   5   8     3985.54     3900.71    108.90 o 
  -2   5   8      810.66      911.34     37.18 o 
  -1   5   8    25200.90    24926.10    328.57 o 
   0   5   8     1040.30      974.96     32.36 o 
   1   5   8    10797.60    11045.17    169.13 o 
   2   5   8      644.83      538.08     37.45 o 
   3   5   8      159.42      146.07     35.59 o 
   4   5   8       51.26        6.68     47.37 o 
  -4   6   8     1682.54     1626.13    118.49 o 
  -3   6   8     3519.78     3556.58    118.47 o 
  -2   6   8      793.71      751.48     41.41 o 
  -1   6   8     2195.16     2410.89     56.58 o 
   0   6   8       87.14       55.75     15.62 o 
   1   6   8     3804.94     3864.04     81.63 o 
   2   6   8     3086.19     3188.60     80.71 o 
   3   6   8     2432.68     2258.57     76.28 o 
   4   6   8      478.20      427.32     62.17 o 
  -4   7   8     1019.64      919.27     82.23 o 
  -3   7   8      589.32      670.96     63.61 o 
  -2   7   8      338.09      292.94     32.64 o 
  -1   7   8      564.11      589.02     34.67 o 
   0   7   8     1402.28     1574.22     45.80 o 
   1   7   8     2403.64     2518.54     71.23 o 
   2   7   8        4.92        5.24     27.77 o 
   3   7   8     5061.38     4790.74    114.90 o 
   4   7   8     1327.53     1431.19     88.00 o 
  -4   8   8      225.70      196.47     64.13 o 
  -3   8   8      287.98      238.48     53.86 o 
  -2   8   8     4554.95     4420.28    114.54 o 
  -1   8   8      188.60      222.29     24.66 o 
   0   8   8     9361.18     9408.46    164.55 o 
   1   8   8     1877.30     1929.98     66.36 o 
   2   8   8      907.38      904.70     57.17 o 
   3   8   8      113.46       46.61     48.89 o 
   4   8   8       32.95       29.10     75.69 o 
  -4   9   8     1150.83     1325.80    100.69 o 
  -3   9   8       31.42       18.42     49.44 o 
  -2   9   8     2058.95     1876.05     68.33 o 
  -1   9   8     3379.14     3440.70     78.55 o 
   0   9   8     1916.71     1872.17     77.98 o 
   1   9   8      939.33      913.44     52.42 o 
   2   9   8     3525.55     3628.58    117.80 o 
   3   9   8     1086.89     1053.90     78.47 o 
   4   9   8      189.18       97.13     84.95 o 
  -4  10   8     1085.79     1154.55    130.46 o 
  -3  10   8      210.81      268.31     60.85 o 
  -2  10   8     1233.43     1160.27     64.69 o 
  -1  10   8       95.11       49.51     28.51 o 
   0  10   8      341.44      358.75     37.97 o 
   1  10   8     1805.34     1661.17     77.78 o 
   2  10   8     2151.50     2038.85     91.07 o 
   3  10   8      189.67      202.57     69.45 o 
  -3  11   8      318.75      219.92     73.65 o 
  -2  11   8      266.59      256.14     56.53 o 
  -1  11   8     1434.97     1564.06     69.83 o 
   0  11   8      492.54      445.19     43.21 o 
   1  11   8     1603.35     1708.64    152.18 o 
   2  11   8       78.88      117.66     48.93 o 
   3  11   8      352.78      357.79     68.58 o 
  -3  12   8     1292.41     1146.66    107.26 o 
  -2  12   8     2112.08     1950.99     88.39 o 
  -1  12   8      181.05      191.31     40.87 o 
   0  12   8     3107.34     2949.92     93.25 o 
   1  12   8     2065.15     1942.33     89.03 o 
   2  12   8      228.51      273.24     56.85 o 
   3  12   8      252.74      333.35    125.06 o 
  -3  13   8      174.76       94.78    140.20 o 
  -2  13   8     1562.68     1742.76    100.44 o 
  -1  13   8     1269.34     1379.73     74.13 o 
   0  13   8     1423.19     1577.21     73.83 o 
   1  13   8     1850.85     1907.97     96.62 o 
   2  13   8      767.11      731.31     73.76 o 
  -2  14   8      626.74      674.79     92.81 o 
  -1  14   8       87.55       26.52     41.10 o 
   0  14   8       42.30       -7.73     41.42 o 
   1  14   8      435.76      560.08     75.83 o 
  -1  15   8     1375.54     1385.06     95.06 o 
   0  15   8      456.62      398.41     61.86 o 
   1  15   8      726.78      710.32     87.13 o 
  -3   0   9      658.83      669.19     66.01 o 
  -1   0   9       68.50       44.41     30.50 o 
   1   0   9     3510.63     3647.13     88.99 o 
   3   0   9     4311.19     4172.70    458.44 o 
  -4   1   9       29.90      -45.02     50.91 o 
  -3   1   9       88.41      113.32     33.46 o 
  -2   1   9     4778.60     4874.12    101.23 o 
  -1   1   9     4581.16     4722.09     92.89 o 
   0   1   9     7512.87     7592.58    126.25 o 
   1   1   9     8801.12     8675.10    124.79 o 
   2   1   9     2249.68     2308.46     50.58 o 
   3   1   9     2484.32     2432.30     85.72 o 
   4   1   9       42.10       72.17     71.63 o 
  -5   2   9        8.37     -143.49    143.49 o 
  -4   2   9       13.29       17.92     53.09 o 
  -3   2   9     4959.00     4750.20    133.54 o 
  -2   2   9        7.94      -15.38     21.81 o 
  -1   2   9    16263.35    16105.67    203.69 o 
   0   2   9     2049.93     1921.38     43.10 o 
   1   2   9       35.53       75.00     17.79 o 
   2   2   9     4047.98     3977.97     94.51 o 
   3   2   9     2666.79     2746.16    110.83 o 
   4   2   9      888.28      995.05    116.09 o 
  -5   3   9        0.97       96.76    157.97 o 
  -4   3   9     1534.81     1591.90     98.11 o 
  -3   3   9       18.08      -20.29     32.64 o 
  -2   3   9       26.21       48.50     23.60 o 
  -1   3   9     1428.54     1406.03     44.51 o 
   0   3   9      362.24      344.03     21.25 o 
   1   3   9     3109.34     2752.79     71.43 o 
   2   3   9     4806.69     4550.19     97.16 o 
   3   3   9     1188.33     1264.20    138.20 o 
   4   3   9       76.27      193.67     62.17 o 
  -4   4   9      110.68      127.91     59.05 o 
  -3   4   9      109.42       89.85     37.78 o 
  -2   4   9     1494.17     1473.43     54.09 o 
  -1   4   9     3279.91     3430.97     62.36 o 
   0   4   9      879.36      936.45     31.44 o 
   1   4   9     1383.89     1387.43     42.57 o 
   2   4   9     2150.23     2202.65     65.01 o 
   3   4   9     1558.66     1734.58     76.84 o 
   4   4   9     1872.76     1923.01     93.87 o 
  -4   5   9     1240.79     1156.99    126.41 o 
  -3   5   9      810.54      779.81     58.38 o 
  -2   5   9    10233.07     9730.79    171.79 o 
  -1   5   9      486.59      510.10     26.74 o 
   0   5   9     9498.75     9574.09    159.04 o 
   1   5   9      877.32      884.65     37.38 o 
   2   5   9      322.39      284.62     32.52 o 
   3   5   9      325.05      329.24     52.87 o 
   4   5   9      963.75      962.45     96.38 o 
  -4   6   9      444.97      498.82     92.63 o 
  -3   6   9       58.00       78.27     45.26 o 
  -2   6   9      121.78      110.53     28.76 o 
  -1   6   9       68.06       69.12     19.36 o 
   0   6   9     8862.00     8385.95    146.08 o 
   1   6   9      251.36      299.14     25.63 o 
   2   6   9     5202.52     5064.15    113.92 o 
   3   6   9     1161.98     1229.14     62.01 o 
   4   6   9      297.57      314.21     58.66 o 
  -4   7   9      576.47      716.82     78.21 o 
  -3   7   9      488.61      646.43     63.53 o 
  -2   7   9      147.74      173.48     31.17 o 
  -1   7   9       19.59       38.23     20.94 o 
   0   7   9        7.36       30.32     21.13 o 
   1   7   9        1.12        2.86     21.92 o 
   2   7   9     2705.76     2595.46     85.34 o 
   3   7   9     1657.81     1549.93     69.77 o 
   4   7   9      301.58      276.82     60.84 o 
  -4   8   9      221.85      162.07     62.75 o 
  -3   8   9     3341.71     3433.12    124.49 o 
  -2   8   9      977.70     1080.07     77.26 o 
  -1   8   9     7055.69     7123.00    124.95 o 
   0   8   9        2.47       -2.51     22.44 o 
   1   8   9      955.26     1068.43     58.45 o 
   2   8   9      215.17      343.02     44.50 o 
   3   8   9      304.90      288.76     57.04 o 
   4   8   9      969.34     1124.01    114.47 o 
  -4   9   9       65.71      102.05     65.67 o 
  -3   9   9      388.38      381.55     61.37 o 
  -2   9   9     1287.66     1464.12    109.30 o 
  -1   9   9     2061.04     1950.77     60.04 o 
   0   9   9      553.79      580.29     39.50 o 
   1   9   9     7263.24     6800.28    166.04 o 
   2   9   9     1523.84     1289.29     80.22 o 
   3   9   9     2036.75     2084.09    100.14 o 
  -4  10   9       35.78       55.21    103.94 o 
  -3  10   9      825.30      783.07     86.45 o 
  -2  10   9      229.11      203.89     45.66 o 
  -1  10   9      316.88      413.60     43.12 o 
   0  10   9      646.56      779.39     51.66 o 
   1  10   9     1786.09     1744.00     82.56 o 
   2  10   9        5.87      -39.47     39.47 o 
   3  10   9       91.86      126.41     53.73 o 
  -3  11   9      927.35      852.39    141.34 o 
  -2  11   9     1595.23     1523.44     90.20 o 
  -1  11   9        6.23       16.15     33.02 o 
   0  11   9      658.54      724.42     51.18 o 
   1  11   9        9.21       27.55     38.92 o 
   2  11   9      299.78      304.53     54.35 o 
   3  11   9      407.87      532.50     73.19 o 
  -3  12   9      773.82      684.76     95.93 o 
  -2  12   9        5.92       15.35     58.54 o 
  -1  12   9     1984.68     1973.17     82.33 o 
   0  12   9     2593.34     2596.67     88.61 o 
   1  12   9      412.33      355.39     53.95 o 
   2  12   9     1437.59     1341.26    103.51 o 
   3  12   9       30.11      128.35    111.89 o 
  -3  13   9      281.69      242.98    108.60 o 
  -2  13   9      892.86      923.83     97.16 o 
  -1  13   9      601.41      758.88     74.31 o 
   0  13   9      733.87      879.67     62.81 o 
   1  13   9     1790.06     1965.65     95.16 o 
   2  13   9      115.52      104.26     55.59 o 
  -2  14   9      349.99      105.97    136.91 o 
  -1  14   9        3.26       10.63     41.21 o 
   0  14   9      145.39      169.42     45.49 o 
   1  14   9       37.24       73.30     51.53 o 
  -1  15   9      110.60      113.42     69.70 o 
   0  15   9      715.23      870.14     79.92 o 
  -4   0  10     2139.45     1934.26    221.49 o 
  -2   0  10     2379.00     2581.14    100.29 o 
   0   0  10     1700.55     2212.46     70.96 o 
   2   0  10     4670.32     4777.96    116.26 o 
   4   0  10     3222.33     3171.16    186.98 o 
  -4   1  10      459.81      536.33     99.66 o 
  -3   1  10     5575.39     5757.98    125.54 o 
  -2   1  10     3939.26     4005.44     90.75 o 
  -1   1  10     6738.16     6868.79    125.22 o 
   0   1  10     3036.75     3042.07     79.63 o 
   1   1  10    10904.62    11176.38    169.23 o 
   2   1  10     4259.97     4338.31     83.83 o 
   3   1  10     5332.86     5137.34    169.30 o 
   4   1  10      358.80      380.82     83.43 o 
  -4   2  10      467.46      539.12     71.44 o 
  -3   2  10      532.26      573.41     49.88 o 
  -2   2  10     7806.49     7540.49    140.81 o 
  -1   2  10     5870.58     5819.76     90.18 o 
   0   2  10      835.24      956.94     36.48 o 
   1   2  10     1876.19     1766.16     49.47 o 
   2   2  10    10720.20    10375.01    181.73 o 
   3   2  10      446.61      486.45     80.04 o 
   4   2  10      177.09      161.78     85.50 o 
  -5   3  10      527.35      203.38    169.16 o 
  -4   3  10       39.88      108.22     51.14 o 
  -3   3  10       82.12      129.00     38.19 o 
  -2   3  10      724.59      790.09     44.23 o 
  -1   3  10     1580.24     1539.27     39.31 o 
   0   3  10     5867.30     5932.90     93.23 o 
   1   3  10     2296.53     2597.24     59.28 o 
   2   3  10      792.01      754.93     43.43 o 
   3   3  10      117.99       80.79     39.07 o 
   4   3  10       53.14       97.38     62.18 o 
  -4   4  10       40.63      -52.54     52.54 o 
  -3   4  10     2104.38     2258.54    112.20 o 
  -2   4  10     1593.37     1559.50     57.56 o 
  -1   4  10     4184.77     4247.73     73.44 o 
   0   4  10       69.24       83.98     19.22 o 
   1   4  10     4756.54     4656.45     91.50 o 
   2   4  10     2884.29     3022.98     77.87 o 
   3   4  10     2250.85     2164.10    100.76 o 
   4   4  10        0.69      -34.81     57.28 o 
  -4   5  10      459.79      296.62     77.53 o 
  -3   5  10     3406.81     3478.98    105.17 o 
  -2   5  10       80.65       46.79     27.06 o 
  -1   5  10     3817.90     3913.58     70.75 o 
   0   5  10     1340.47     1330.56     38.76 o 
   1   5  10     5279.03     5252.62     96.04 o 
   2   5  10      418.87      466.12     39.72 o 
   3   5  10     3872.61     3802.57    111.78 o 
   4   5  10      143.04       96.78     53.70 o 
  -4   6  10       59.08       35.75     56.43 o 
  -3   6  10      315.81      263.56     52.68 o 
  -2   6  10     2023.50     2166.39     76.51 o 
  -1   6  10    10026.27    10282.96    162.44 o 
   0   6  10      160.81      168.18     23.34 o 
   1   6  10     9257.74     8979.01    150.31 o 
   2   6  10     3323.10     3204.45     84.12 o 
   3   6  10       74.34       75.16     37.05 o 
   4   6  10      118.77      111.95     56.40 o 
  -4   7  10     1998.29     1930.16    110.69 o 
  -3   7  10      129.80       75.33     47.20 o 
  -2   7  10     2336.08     2384.62     81.67 o 
  -1   7  10      673.18      630.10     36.21 o 
   0   7  10       30.08        2.86     24.58 o 
   1   7  10      505.72      450.04     35.18 o 
   2   7  10     1619.73     1849.69     92.55 o 
   3   7  10        1.58       -8.94     36.07 o 
   4   7  10     1348.00     1471.59    103.72 o 
  -4   8  10     1124.41     1125.39    108.93 o 
  -3   8  10     2042.84     1949.85     99.09 o 
  -2   8  10     4431.36     4492.42    127.64 o 
  -1   8  10      428.54      421.03     33.13 o 
   0   8  10        1.15       -6.19     23.41 o 
   1   8  10       31.76       31.12     26.27 o 
   2   8  10     8706.11     8144.05    176.63 o 
   3   8  10     1957.49     1984.62     87.63 o 
   4   8  10      607.37      691.35    102.00 o 
  -4   9  10       13.01      -69.29     69.29 o 
  -3   9  10      368.99      289.33     59.86 o 
  -2   9  10      977.81     1256.90     90.71 o 
  -1   9  10      462.40      410.92     38.50 o 
   0   9  10    15311.26    15536.56    258.87 o 
   1   9  10      435.79      468.38     59.01 o 
   2   9  10     1478.98     1379.27    116.66 o 
   3   9  10      364.60      368.78     68.96 o 
  -3  10  10      358.30      395.64     96.92 o 
  -2  10  10      109.64       81.92     46.67 o 
  -1  10  10      962.55      933.83     58.95 o 
   0  10  10       65.70       87.83     31.99 o 
   1  10  10      223.09      283.97     46.18 o 
   2  10  10      345.12      357.17     55.40 o 
   3  10  10      249.32      347.90     63.50 o 
  -3  11  10      419.84      408.39    121.09 o 
  -2  11  10     2305.01     2127.01    119.39 o 
  -1  11  10      959.22      937.25     61.63 o 
   0  11  10      338.47      391.20     49.59 o 
   1  11  10      486.02      468.85     54.81 o 
   2  11  10     1622.41     1472.29     90.57 o 
   3  11  10      392.53      494.61     70.55 o 
  -3  12  10       31.38       78.62     97.07 o 
  -2  12  10      380.17      389.11     90.84 o 
  -1  12  10     3859.01     3741.45    133.90 o 
   0  12  10       48.92      -21.00     53.05 o 
   1  12  10     3007.60     2889.77    125.23 o 
   2  12  10     1313.38     1159.09    118.09 o 
  -2  13  10      561.90      841.53    114.88 o 
  -1  13  10       43.76        0.14     39.41 o 
   0  13  10     2364.85     2512.13     93.63 o 
   1  13  10        1.47      -19.79     45.69 o 
   2  13  10      324.62      287.88     62.70 o 
  -2  14  10       10.40      -13.16    135.59 o 
  -1  14  10      156.96      139.12     47.41 o 
   0  14  10       12.05       18.56     41.61 o 
   1  14  10      249.48      304.58     61.19 o 
  -1  15  10       11.78        6.14     52.59 o 
   0  15  10     1862.38     2101.68    109.41 o 
  -3   0  11     1714.24     1770.15    101.84 o 
  -1   0  11     5622.11     5296.74    161.54 o 
   1   0  11      568.59      590.30     64.41 o 
   3   0  11     4183.62     4239.94    195.11 o 
  -4   1  11      894.86      898.79     91.01 o 
  -3   1  11     3177.37     3060.11     89.80 o 
  -2   1  11     1417.84     1359.71     56.44 o 
  -1   1  11     6177.96     6210.78    127.94 o 
   0   1  11     7373.04     7968.78    169.14 o 
   1   1  11     1464.02     1310.76     37.70 o 
   2   1  11     6077.66     6206.86    121.47 o 
   3   1  11      141.34      139.16     57.48 o 
   4   1  11      818.68      756.51     83.44 o 
  -4   2  11      331.46      264.29     64.18 o 
  -3   2  11      712.03      795.70     51.98 o 
  -2   2  11     2461.53     2435.80     71.32 o 
  -1   2  11      155.93      144.58     16.35 o 
   0   2  11      924.44      985.76     36.02 o 
   1   2  11    15134.81    14686.55    218.84 o 
   2   2  11      426.95      462.17     35.25 o 
   3   2  11     2517.51     2510.42     98.46 o 
   4   2  11      371.04      304.34     69.93 o 
  -4   3  11      198.70      248.61     65.39 o 
  -3   3  11      679.24      706.59     68.16 o 
  -2   3  11     6067.94     5702.44    116.97 o 
  -1   3  11     3364.33     3306.07     62.03 o 
   0   3  11      266.74      237.69     20.50 o 
   1   3  11     2468.69     2352.38     85.76 o 
   2   3  11      254.88      231.28     31.38 o 
   3   3  11      166.54       63.74     39.67 o 
   4   3  11     1014.90      957.62     93.48 o 
  -4   4  11     2142.51     2040.28    110.99 o 
  -3   4  11     1777.15     1676.62     77.52 o 
  -2   4  11     2703.18     2828.02     96.30 o 
  -1   4  11     2081.65     2251.35     50.64 o 
   0   4  11      449.98      534.45     28.01 o 
   1   4  11     2094.18     2050.56     59.13 o 
   2   4  11      859.74      852.51     48.43 o 
   3   4  11      140.86      121.24     42.82 o 
   4   4  11       82.67       86.60     63.30 o 
  -4   5  11      253.39      285.24    109.32 o 
  -3   5  11       65.30      138.88     47.13 o 
  -2   5  11      268.48      272.23     33.47 o 
  -1   5  11     1407.37     1352.79     41.77 o 
   0   5  11     6624.68     6651.12    126.41 o 
   1   5  11      100.34       91.16     22.75 o 
   2   5  11    11771.59    11292.01    200.19 o 
   3   5  11      677.36      718.17     67.59 o 
   4   5  11      741.81      712.74     88.42 o 
  -4   6  11      383.63      375.30     68.29 o 
  -3   6  11      581.69      590.88     62.49 o 
  -2   6  11     4446.80     4538.72    120.03 o 
  -1   6  11      576.27      599.47     35.33 o 
   0   6  11     7295.68     7067.36    121.45 o 
   1   6  11     1071.46     1039.25     44.80 o 
   2   6  11        2.05      -14.45     29.91 o 
   3   6  11       30.62       14.86     36.62 o 
   4   6  11      155.07      218.73     59.34 o 
  -4   7  11      224.34      166.11     66.29 o 
  -3   7  11     1001.15     1011.23     78.81 o 
  -2   7  11     1779.93     1744.59     76.13 o 
  -1   7  11       28.50       33.84     22.83 o 
   0   7  11      515.24      550.51     42.51 o 
   1   7  11      398.02      436.58     36.48 o 
   2   7  11      678.03      578.51     45.22 o 
   3   7  11      182.72      205.09     42.82 o 
   4   7  11      698.02      800.67     76.36 o 
  -4   8  11      887.71      971.82     90.55 o 
  -3   8  11      341.18      453.56     63.62 o 
  -2   8  11        8.29       55.46     35.97 o 
  -1   8  11      345.50      331.26     32.23 o 
   0   8  11       12.56       74.12     26.75 o 
   1   8  11     9761.88     9572.66    304.97 o 
   2   8  11      102.33      100.08     41.08 o 
   3   8  11     2746.52     2752.21    102.20 o 
   4   8  11      138.46      179.03    117.16 o 
  -4   9  11       36.38       85.06     91.57 o 
  -3   9  11      945.68      830.17    109.35 o 
  -2   9  11      300.73      355.27     46.39 o 
  -1   9  11     4607.34     4646.93    106.55 o 
   0   9  11      631.97      610.78     43.47 o 
   1   9  11      702.72      756.87     55.27 o 
   2   9  11      167.98      148.01     48.19 o 
   3   9  11      630.41      622.58     90.82 o 
  -3  10  11      551.10      553.15     73.09 o 
  -2  10  11      256.67      337.27     54.92 o 
  -1  10  11     1108.35     1272.57     61.17 o 
   0  10  11      662.13      663.96     51.69 o 
   1  10  11       72.15       84.80     42.38 o 
   2  10  11       18.35       59.74     47.36 o 
   3  10  11      310.45      292.20     62.45 o 
  -3  11  11     1333.85     1383.76    116.23 o 
  -2  11  11      144.64      101.69    185.28 o 
  -1  11  11       51.39       21.42     36.16 o 
   0  11  11      606.73      565.13     54.26 o 
   1  11  11        1.79       12.92     53.01 o 
   2  11  11      714.93      633.60     68.42 o 
   3  11  11     1254.11     1200.96     93.57 o 
  -3  12  11       21.70       20.95     97.26 o 
  -2  12  11     1706.87     1956.48    171.46 o 
  -1  12  11      451.90      459.12     55.85 o 
   0  12  11     3830.85     4020.47    115.57 o 
   1  12  11     1294.87     1269.54     86.83 o 
   2  12  11        3.25      -49.48     49.48 o 
  -2  13  11      128.49      262.02    112.55 o 
  -1  13  11     1042.90     1204.40     75.14 o 
   0  13  11      817.82      848.80     65.13 o 
   1  13  11      296.74      349.81     66.22 o 
   2  13  11      496.75      589.79     73.36 o 
  -1  14  11       43.37      149.51     49.04 o 
   0  14  11       26.26      -49.14     49.14 o 
   1  14  11        0.47       18.63     52.38 o 
  -1  15  11     1153.57     1404.60    205.36 o 
   0  15  11      860.96      894.39    121.81 o 
  -4   0  12     4528.87     4597.76    241.89 o 
  -2   0  12    12611.72    12073.90    299.00 o 
   0   0  12     1562.46     1920.07     69.59 o 
   2   0  12        3.73      -12.03     33.72 o 
   4   0  12     1855.91     1805.55    154.22 o 
  -4   1  12     1013.50     1215.94    109.45 o 
  -3   1  12      749.29      732.46     52.88 o 
  -2   1  12      332.59      375.71     36.98 o 
  -1   1  12       90.51       96.97     26.17 o 
   0   1  12      429.80      485.08     28.80 o 
   1   1  12    17307.72    17498.44    257.33 o 
   2   1  12     1509.98     1504.89     63.43 o 
   3   1  12      389.83      465.24     60.31 o 
   4   1  12      501.41      539.88     79.27 o 
  -4   2  12      359.54      275.55     66.79 o 
  -3   2  12      169.59      127.90     38.46 o 
  -2   2  12      148.40      154.72     34.88 o 
  -1   2  12      425.65      385.49     25.67 o 
   0   2  12    25874.46    26583.84    352.06 o 
   1   2  12        6.83       -4.72     19.41 o 
   2   2  12     9620.09     9435.51    171.20 o 
   3   2  12     2012.27     1841.19     95.19 o 
   4   2  12       26.60       20.69     63.66 o 
  -4   3  12        1.95      -45.11     58.28 o 
  -3   3  12     5399.03     5014.83    135.39 o 
  -2   3  12      432.92      475.87     39.56 o 
  -1   3  12     2965.39     3112.08     69.54 o 
   0   3  12        6.24       13.63     20.71 o 
   1   3  12       70.02       61.10     21.47 o 
   2   3  12      603.77      582.30     41.54 o 
   3   3  12     2015.59     1942.95     82.94 o 
   4   3  12      886.49      856.04     87.41 o 
  -4   4  12      873.78      996.21    101.27 o 
  -3   4  12      626.02      690.12     82.70 o 
  -2   4  12     1858.45     1777.86     64.69 o 
  -1   4  12       85.68       93.29     25.08 o 
   0   4  12     1919.12     1929.85     48.26 o 
   1   4  12       84.19      109.50     23.97 o 
   2   4  12      888.67      873.57     50.00 o 
   3   4  12      183.16      165.06     45.29 o 
   4   4  12      767.98      836.45    130.50 o 
  -4   5  12        3.49      -55.78     55.78 o 
  -3   5  12       22.20       68.59     54.34 o 
  -2   5  12     1144.83     1176.97     57.39 o 
  -1   5  12     5600.73     5865.39     98.11 o 
   0   5  12      639.72      711.20     38.90 o 
   1   5  12    22398.01    22081.91    323.24 o 
   2   5  12      399.89      429.45     40.26 o 
   3   5  12     1289.59     1271.92     74.62 o 
   4   5  12        8.97      -37.61     62.47 o 
  -4   6  12      501.50      503.39     75.53 o 
  -3   6  12      851.55      816.17     85.88 o 
  -2   6  12     3009.83     3132.53     95.02 o 
  -1   6  12     1976.48     2022.58     57.28 o 
   0   6  12      200.80      234.49     29.81 o 
   1   6  12     1443.57     1314.93     50.95 o 
   2   6  12      210.80      220.00     36.57 o 
   3   6  12     2281.50     2156.44     89.71 o 
   4   6  12      876.24      821.27    132.77 o 
  -4   7  12      882.34      967.90    118.09 o 
  -3   7  12     2647.41     2629.42    128.73 o 
  -2   7  12      168.49      135.60     38.83 o 
  -1   7  12     2902.23     2908.63     96.97 o 
   0   7  12      652.66      580.87     40.21 o 
   1   7  12     1564.95     1713.69     74.37 o 
   2   7  12      352.49      317.84     46.36 o 
   3   7  12      781.82      788.29     58.12 o 
   4   7  12       97.72       96.92     64.10 o 
  -4   8  12        0.34      -61.90     61.90 o 
  -3   8  12      190.84       72.20     53.89 o 
  -2   8  12      573.73      595.88     51.64 o 
  -1   8  12     1553.99     1447.95     67.21 o 
   0   8  12     9276.95     9132.69    168.64 o 
   1   8  12        0.51        0.52     34.09 o 
   2   8  12     2863.47     2932.89    124.00 o 
   3   8  12      269.58      337.52     55.60 o 
   4   8  12       13.47     -104.65    104.65 o 
  -3   9  12      212.65      174.11     58.11 o 
  -2   9  12     4341.27     4306.48    134.92 o 
  -1   9  12      382.99      340.86     38.66 o 
   0   9  12      720.21      790.21     50.37 o 
   1   9  12     4368.54     4221.53    202.25 o 
   2   9  12     2172.16     2095.77     95.24 o 
   3   9  12        1.35      -52.45     52.45 o 
  -3  10  12      229.66      289.08     67.50 o 
  -2  10  12     2529.67     2424.17    124.94 o 
  -1  10  12      752.79      781.75     51.66 o 
   0  10  12      846.84      866.27     57.11 o 
   1  10  12        1.37        2.19     40.39 o 
   2  10  12     1445.39     1555.96     89.70 o 
   3  10  12      458.65      527.23     70.31 o 
  -3  11  12      101.84       72.42     74.61 o 
  -2  11  12      381.06      387.94     86.96 o 
  -1  11  12     1199.82     1086.24     76.50 o 
   0  11  12      203.70      265.64     43.55 o 
   1  11  12     2815.50     2719.53    107.69 o 
   2  11  12       26.50       24.35     55.48 o 
   3  11  12      172.86      166.17    113.54 o 
  -2  12  12      330.61      441.85     93.90 o 
  -1  12  12     1422.32     1451.95     87.71 o 
   0  12  12     2066.39     2207.29     88.33 o 
   1  12  12      100.66      148.73     52.69 o 
   2  12  12     1302.13     1255.31     90.86 o 
  -2  13  12      600.82      736.30    115.90 o 
  -1  13  12     1515.18     1544.14    116.85 o 
   0  13  12      383.49      394.35     53.17 o 
   1  13  12      276.86      338.74     62.32 o 
  -1  14  12      591.49      667.34     74.71 o 
   0  14  12        5.21      -35.21     51.28 o 
   1  14  12       51.29      112.03     57.25 o 
  -1  15  12      625.86      637.80    169.16 o 
   0  15  12      214.28      383.07    136.91 o 
  -3   0  13     7176.75     7076.01    185.85 o 
  -1   0  13      115.30      107.03     77.20 o 
   1   0  13       17.72       43.18     25.34 o 
   3   0  13      180.41       44.08     75.43 o 
  -4   1  13       66.36       51.29     60.09 o 
  -3   1  13      120.14       54.54     40.27 o 
  -2   1  13      276.42      273.49     44.40 o 
  -1   1  13     2242.24     2175.43     66.72 o 
   0   1  13     5303.50     5268.84     90.30 o 
   1   1  13     2123.66     2097.10     56.47 o 
   2   1  13        9.30       65.71     32.05 o 
   3   1  13     2445.89     2362.09    106.07 o 
   4   1  13     1342.11     1330.94    101.46 o 
  -4   2  13       17.15       43.90     61.74 o 
  -3   2  13       77.84       88.21     39.35 o 
  -2   2  13        2.43       87.41     30.95 o 
  -1   2  13    10978.92    11299.51    194.42 o 
   0   2  13     1435.67     1422.26     44.81 o 
   1   2  13     8713.98     8972.81    147.69 o 
   2   2  13     5161.87     5423.20    114.88 o 
   3   2  13       26.86       25.04     50.84 o 
   4   2  13      142.42      264.46     71.25 o 
  -4   3  13     2551.64     2604.09    126.65 o 
  -3   3  13       55.91      105.84     45.67 o 
  -2   3  13     4418.30     4188.05    107.95 o 
  -1   3  13       21.21       26.72     20.10 o 
   0   3  13      559.40      625.44     32.40 o 
   1   3  13     1703.60     1579.80     74.76 o 
   2   3  13       18.57        7.18     34.15 o 
   3   3  13      640.22      671.25     69.45 o 
   4   3  13      675.22      457.25     76.91 o 
  -4   4  13       33.33      -15.06     71.36 o 
  -3   4  13     1638.56     1403.71     78.02 o 
  -2   4  13     1475.11     1535.84     64.01 o 
  -1   4  13      222.85      276.21     34.91 o 
   0   4  13     3852.14     4129.85     85.18 o 
   1   4  13     2983.41     3046.63     73.09 o 
   2   4  13      568.07      648.15     44.49 o 
   3   4  13      417.19      379.83     60.50 o 
   4   4  13      735.12      837.12    133.57 o 
  -4   5  13      150.98      132.09     64.10 o 
  -3   5  13       35.44       -9.29     46.52 o 
  -2   5  13     2497.82     2510.40     78.16 o 
  -1   5  13      437.35      498.88     41.62 o 
   0   5  13    15663.40    15902.69    241.06 o 
   1   5  13       54.39      113.54     29.88 o 
   2   5  13      646.74      638.32     58.55 o 
   3   5  13      496.86      517.88     57.32 o 
   4   5  13      722.50      885.82     91.62 o 
  -4   6  13        2.75       -7.08     62.50 o 
  -3   6  13     1790.45     1644.55     95.22 o 
  -2   6  13        0.71       77.33     36.87 o 
  -1   6  13      239.91      308.97     39.05 o 
   0   6  13     2887.08     2950.62     82.83 o 
   1   6  13       73.62       98.90     30.16 o 
   2   6  13     5385.11     5519.09    131.23 o 
   3   6  13      257.17      219.00     50.01 o 
   4   6  13     1850.53     1766.74    127.63 o 
  -4   7  13     1513.51     1577.19    111.04 o 
  -3   7  13      570.75      546.00     67.72 o 
  -2   7  13     1029.38     1156.70     68.23 o 
  -1   7  13     2428.70     2618.97     85.87 o 
   0   7  13      891.22      887.17     50.67 o 
   1   7  13     1649.73     1682.91     65.56 o 
   2   7  13       16.85       26.97     38.83 o 
   3   7  13      208.33      222.21     46.11 o 
   4   7  13       39.51      -34.31     85.03 o 
  -4   8  13       12.37      114.53    122.43 o 
  -3   8  13      254.60      271.95     60.59 o 
  -2   8  13     1088.55     1225.41     70.05 o 
  -1   8  13     4617.38     4664.58    119.70 o 
   0   8  13      295.35      361.31     38.89 o 
   1   8  13      575.56      613.50     53.11 o 
   2   8  13       56.32       34.09     43.49 o 
   3   8  13        2.32      -19.09     46.26 o 
  -3   9  13      238.50      238.85     63.88 o 
  -2   9  13       84.61       55.62     46.13 o 
  -1   9  13      100.24       54.46     37.69 o 
   0   9  13     1519.18     1598.16     69.71 o 
   1   9  13     4105.15     4173.06    118.32 o 
   2   9  13      918.88      881.76     67.26 o 
   3   9  13     3445.51     3422.92    148.13 o 
  -3  10  13     1576.23     1345.05    100.04 o 
  -2  10  13      295.87      417.16     72.30 o 
  -1  10  13     1064.97     1078.94     67.92 o 
   0  10  13      320.19      349.11     45.19 o 
   1  10  13      233.41      245.43     55.58 o 
   2  10  13     1095.40      957.03     76.74 o 
   3  10  13        1.81      -52.29     52.29 o 
  -3  11  13      542.84      444.35    107.96 o 
  -2  11  13      465.76      250.42     89.84 o 
  -1  11  13     3566.79     3590.62    160.84 o 
   0  11  13     1364.85     1296.91     72.00 o 
   1  11  13      500.56      552.53     73.25 o 
   2  11  13      452.41      456.29     65.75 o 
   3  11  13       32.49       44.76    110.58 o 
  -2  12  13      199.36      302.98     90.45 o 
  -1  12  13      954.21      899.31     73.73 o 
   0  12  13      118.77      134.30     44.94 o 
   1  12  13      680.11      671.92     70.26 o 
   2  12  13     3287.00     3204.11    129.69 o 
  -2  13  13      927.26     1066.29    204.04 o 
  -1  13  13       24.06       39.85     51.21 o 
   0  13  13      139.87      129.55     64.98 o 
   1  13  13     1184.79     1270.09     90.73 o 
  -1  14  13      239.03      300.98     64.15 o 
   0  14  13      956.22      809.02     81.43 o 
   1  14  13       59.59      -22.38    126.37 o 
  -4   0  14     1889.55     2011.45    163.29 o 
  -2   0  14      268.98      292.17     55.49 o 
   0   0  14     6904.46     7479.15    167.10 o 
   2   0  14       11.61       88.64     59.13 o 
   4   0  14       10.53      151.35     95.84 o 
  -4   1  14      659.11      588.85     82.27 o 
  -3   1  14       87.79       43.88     42.23 o 
  -2   1  14     3290.20     3225.81     90.04 o 
  -1   1  14     9288.75     9279.87    168.99 o 
   0   1  14     9213.10     9695.98    146.28 o 
   1   1  14     1204.90     1205.33     47.57 o 
   2   1  14     1392.25     1416.25     67.03 o 
   3   1  14     1759.09     1942.31     99.43 o 
   4   1  14      515.91      552.08     81.22 o 
  -4   2  14        5.58       39.94     62.80 o 
  -3   2  14      432.93      402.62     48.35 o 
  -2   2  14      784.01      875.44     53.03 o 
  -1   2  14      404.60      366.51     34.92 o 
   0   2  14     6766.02     6888.00    137.79 o 
   1   2  14     1873.12     1831.40     62.89 o 
   2   2  14     3757.35     3883.25     95.04 o 
   3   2  14      776.37      594.35     68.52 o 
   4   2  14     2814.10     2877.42    135.19 o 
  -4   3  14      183.23      140.43     70.11 o 
  -3   3  14     1735.62     1703.45     75.58 o 
  -2   3  14      882.42      990.23     57.47 o 
  -1   3  14     4501.32     4288.13     97.71 o 
   0   3  14     2594.26     2540.79     66.39 o 
   1   3  14     3715.43     3737.52     82.89 o 
   2   3  14     4925.89     4725.06    108.38 o 
   3   3  14      368.17      295.87     67.74 o 
   4   3  14       74.16       96.49     74.77 o 
  -4   4  14      711.96      782.43    102.09 o 
  -3   4  14     2917.55     2987.97    105.21 o 
  -2   4  14       64.02       64.58     33.86 o 
  -1   4  14     7421.64     7367.63    142.17 o 
   0   4  14     9211.02     9446.56    157.11 o 
   1   4  14     2152.11     2046.32     63.47 o 
   2   4  14      647.92      709.52     49.25 o 
   3   4  14      945.91      955.37    124.83 o 
   4   4  14      521.33      404.87     78.05 o 
  -4   5  14       23.84       27.31     63.27 o 
  -3   5  14       63.69      153.70     54.71 o 
  -2   5  14      770.03      793.17     56.24 o 
  -1   5  14     3752.60     3843.53     93.15 o 
   0   5  14     1278.32     1384.65     53.88 o 
   1   5  14      518.16      566.30     39.09 o 
   2   5  14      790.75      784.69     53.18 o 
   3   5  14     5047.16     4889.72    136.63 o 
   4   5  14       31.98       -4.08     66.97 o 
  -4   6  14      615.27      599.46     82.24 o 
  -3   6  14       70.58       88.53     53.96 o 
  -2   6  14       29.68       -1.91     36.97 o 
  -1   6  14     1846.44     2004.16     88.41 o 
   0   6  14     5402.96     5709.02    133.25 o 
   1   6  14     6408.83     6205.07    119.70 o 
   2   6  14        0.35       -2.05     34.89 o 
   3   6  14     1122.93     1065.84    135.77 o 
   4   6  14      223.43      238.12     97.06 o 
  -4   7  14      131.78      134.64     71.66 o 
  -3   7  14     1008.82      930.90    116.91 o 
  -2   7  14     2659.65     2751.86     95.29 o 
  -1   7  14     1222.91     1366.08     95.57 o 
   0   7  14      261.23      307.05     47.44 o 
   1   7  14     1029.10     1046.35     58.71 o 
   2   7  14        1.63        0.24     39.93 o 
   3   7  14       32.03       77.54     56.33 o 
   4   7  14      123.52      216.55    152.70 o 
  -4   8  14      128.70       70.43    129.67 o 
  -3   8  14     1915.07     1857.54    106.27 o 
  -2   8  14      924.52      993.15     88.45 o 
  -1   8  14     1904.51     2158.39     84.07 o 
   0   8  14     2913.35     2938.80    140.40 o 
   1   8  14        2.57       45.59     39.37 o 
   2   8  14      846.52      872.50     67.42 o 
   3   8  14        2.33      -43.52     47.10 o 
  -3   9  14       41.08       -4.91     59.02 o 
  -2   9  14      369.81      291.60     55.19 o 
  -1   9  14     1142.23     1130.28     68.35 o 
   0   9  14     2784.10     2940.44    131.17 o 
   1   9  14       14.14        0.99     40.45 o 
   2   9  14     4690.72     4473.54    131.65 o 
   3   9  14      479.21      401.25     70.04 o 
  -3  10  14      963.06      865.14    101.99 o 
  -2  10  14        5.61      152.94     62.84 o 
  -1  10  14      457.05      525.11     54.60 o 
   0  10  14     1808.59     1813.08     74.45 o 
   1  10  14      872.90     1021.50     75.79 o 
   2  10  14      101.75       57.01     52.02 o 
   3  10  14      176.10      141.92     83.59 o 
  -2  11  14     3242.11     3410.95    188.46 o 
  -1  11  14      662.58      608.15     63.57 o 
   0  11  14     1061.18     1055.13     68.98 o 
   1  11  14        2.87      -26.40     47.32 o 
   2  11  14       28.91      -10.47     51.76 o 
  -2  12  14       78.05      147.49     85.24 o 
  -1  12  14      264.99      312.28     68.19 o 
   0  12  14      483.51      540.53     59.58 o 
   1  12  14     4367.25     4430.43    148.34 o 
   2  12  14      162.73      115.04     60.51 o 
  -1  13  14        0.27       19.33     59.78 o 
   0  13  14      360.62      498.46     69.95 o 
   1  13  14      519.71      510.69     70.83 o 
  -1  14  14     1676.87     1852.08    145.88 o 
   0  14  14      234.77       76.34     67.89 o 
  -3   0  15       85.91      151.01     66.10 o 
  -1   0  15     8904.61     8437.68    249.66 o 
   1   0  15     4803.48     4947.66    308.25 o 
   3   0  15      217.54      163.18     79.99 o 
  -4   1  15      341.90      303.60     74.35 o 
  -3   1  15     2275.69     2144.03     91.50 o 
  -2   1  15     1909.43     1797.04     73.21 o 
  -1   1  15     1678.16     1603.11     70.69 o 
   0   1  15     1055.00     1213.02     44.91 o 
   1   1  15       30.63       24.51     24.32 o 
   2   1  15     1250.24     1263.26     67.84 o 
   3   1  15        4.64       61.29     63.75 o 
   4   1  15     2029.56     1922.98    117.77 o 
  -4   2  15      244.13      175.81     72.06 o 
  -3   2  15       23.34       -4.63     41.43 o 
  -2   2  15      126.98      162.21     39.29 o 
  -1   2  15      577.82      606.53     43.43 o 
   0   2  15     3180.72     3304.88     98.70 o 
   1   2  15     2789.23     2728.39     71.03 o 
   2   2  15       85.56       83.42     40.83 o 
   3   2  15     6464.59     6142.53    180.09 o 
   4   2  15       85.04      -17.57     66.97 o 
  -4   3  15      285.84      237.40     73.82 o 
  -3   3  15       90.36       95.44     43.17 o 
  -2   3  15     3728.08     3874.96    101.02 o 
  -1   3  15     1620.49     1600.07     63.45 o 
   0   3  15     5984.77     5887.99    144.66 o 
   1   3  15     2520.91     2537.04     70.01 o 
   2   3  15     1341.25     1210.96     59.76 o 
   3   3  15        0.05      -28.60     51.80 o 
   4   3  15        0.25      -64.24     64.24 o 
  -4   4  15     1527.46     1491.13    109.70 o 
  -3   4  15       43.15       40.54     45.06 o 
  -2   4  15     4714.57     4923.10    116.28 o 
  -1   4  15     5943.17     5927.46    124.01 o 
   0   4  15     2600.21     2775.66    100.34 o 
   1   4  15        4.43      -22.68     27.52 o 
   2   4  15      297.42      374.27     41.83 o 
   3   4  15      157.90      164.41     57.80 o 
   4   4  15       31.05      -67.18     68.31 o 
  -4   5  15      200.39      166.43     71.14 o 
  -3   5  15        3.58      -49.70     49.70 o 
  -2   5  15      381.45      386.93     48.63 o 
  -1   5  15      436.16      446.85     46.24 o 
   0   5  15      975.68     1057.74     60.84 o 
   1   5  15     1971.38     1942.23     65.91 o 
   2   5  15     5509.55     5395.94    123.30 o 
   3   5  15      236.53      188.66     60.85 o 
   4   5  15     2770.41     3047.31    186.76 o 
  -4   6  15      233.70      179.75     72.51 o 
  -3   6  15       45.17      -18.86     52.18 o 
  -2   6  15      900.59     1039.71    151.68 o 
  -1   6  15     5721.86     5675.57    155.48 o 
   0   6  15      605.62      623.71     47.30 o 
   1   6  15      384.23      389.02     39.55 o 
   2   6  15     1205.60     1247.81     69.47 o 
   3   6  15      103.15      103.73     48.74 o 
   4   6  15      538.51      369.25    142.17 o 
  -4   7  15      206.43      286.98    138.22 o 
  -3   7  15     1693.23     1751.35    105.19 o 
  -2   7  15     2162.26     2140.07     88.17 o 
  -1   7  15     1337.40     1410.86     81.93 o 
   0   7  15     2122.52     2224.52     75.69 o 
   1   7  15      491.07      497.54     47.71 o 
   2   7  15      258.69      180.37     56.93 o 
   3   7  15       12.31      -49.24     73.50 o 
  -3   8  15       30.46       -0.51     56.92 o 
  -2   8  15     1768.97     1899.84     97.97 o 
  -1   8  15       68.28      104.27     45.73 o 
   0   8  15        2.70        4.36     33.15 o 
   1   8  15      384.12      402.56     51.49 o 
   2   8  15      370.29      392.61     56.17 o 
   3   8  15     3316.43     3477.90    246.34 o 
  -3   9  15      512.77      405.95     72.53 o 
  -2   9  15       41.95       70.97     50.42 o 
  -1   9  15     1670.44     1826.96    120.43 o 
   0   9  15        4.17      -23.56     33.69 o 
   1   9  15     4990.44     4997.32    135.46 o 
   2   9  15      137.01      125.65     51.83 o 
   3   9  15        7.25       24.58     63.94 o 
  -3  10  15       92.13       56.87     73.32 o 
  -2  10  15      846.27      880.20     79.06 o 
  -1  10  15     2113.82     2220.35    135.76 o 
   0  10  15      553.80      545.18     49.66 o 
   1  10  15     3229.89     3133.18    122.59 o 
   2  10  15      228.32      161.06     58.09 o 
   3  10  15      408.13      500.40     98.81 o 
  -2  11  15       72.64      140.00     81.61 o 
  -1  11  15     1303.15     1435.26    104.40 o 
   0  11  15       42.49       42.15     43.09 o 
   1  11  15       11.21       65.51     52.51 o 
   2  11  15      379.12      386.03     67.46 o 
  -2  12  15      300.34      280.67     92.52 o 
  -1  12  15        0.35       78.63     59.53 o 
   0  12  15     2271.79     2318.10     97.00 o 
   1  12  15      919.48     1118.42     87.95 o 
   2  12  15      828.33      709.32     97.64 o 
  -1  13  15       66.05      145.99     67.35 o 
   0  13  15      921.84      912.59     84.85 o 
   1  13  15      754.13      800.40    103.36 o 
  -1  14  15       93.31       89.52    123.74 o 
   0  14  15       36.52      125.56     90.20 o 
  -4   0  16      294.73      334.98    112.63 o 
  -2   0  16    12591.10    11576.75    301.82 o 
   0   0  16     8572.90     8952.17    197.22 o 
   2   0  16        2.67      -37.82     62.60 o 
   4   0  16        5.66       10.01     95.49 o 
  -4   1  16      741.03      696.10     90.73 o 
  -3   1  16       44.85       27.45     45.22 o 
  -2   1  16     1138.88     1106.87     64.18 o 
  -1   1  16     1289.19     1214.70     60.92 o 
   0   1  16       11.27        3.99     21.91 o 
   1   1  16     2946.92     3003.34     84.95 o 
   2   1  16      239.14      226.43     44.31 o 
   3   1  16     2882.15     2844.38    136.44 o 
   4   1  16      530.74      530.50     82.88 o 
  -4   2  16      642.58      622.55     85.68 o 
  -3   2  16      224.48      215.10     48.70 o 
  -2   2  16      412.37      515.72     47.75 o 
  -1   2  16      516.57      426.45     40.47 o 
   0   2  16      817.65      890.81     46.31 o 
   1   2  16       27.13       -4.31     27.37 o 
   2   2  16     9113.53     8977.34    192.55 o 
   3   2  16      492.97      501.93     69.75 o 
   4   2  16      696.19      709.00     88.67 o 
  -4   3  16       34.77      120.09     71.19 o 
  -3   3  16     1541.04     1662.55     80.87 o 
  -2   3  16       37.62        5.79     36.86 o 
  -1   3  16    19422.52    18577.69    439.67 o 
   0   3  16      332.20      378.77     41.70 o 
   1   3  16       11.29       23.83     28.76 o 
   2   3  16      352.75      488.10     52.36 o 
   3   3  16      193.74      126.40     58.65 o 
   4   3  16      444.27      443.41    104.61 o 
  -4   4  16       14.20       22.14     78.31 o 
  -3   4  16     1201.37     1181.90     78.78 o 
  -2   4  16     4987.76     5006.41    119.82 o 
  -1   4  16      140.30      114.47     38.89 o 
   0   4  16     2114.87     2197.52     67.86 o 
   1   4  16     3605.05     3702.22     89.35 o 
   2   4  16     2377.00     2322.49     80.10 o 
   3   4  16      315.17      393.62     75.72 o 
   4   4  16       11.36     -114.53    118.48 o 
  -4   5  16      241.60      178.72     74.97 o 
  -3   5  16      575.64      602.28    143.93 o 
  -2   5  16      242.00      175.84     49.18 o 
  -1   5  16       82.97      -35.80     35.80 o 
   0   5  16      187.90      188.93     33.61 o 
   1   5  16    10307.67    10245.88    176.85 o 
   2   5  16        1.29       22.92     36.45 o 
   3   5  16     3892.63     3842.19    231.33 o 
   4   5  16      553.91      606.86    158.63 o 
  -4   6  16        5.11       32.22     97.21 o 
  -3   6  16       72.07       43.85     61.06 o 
  -2   6  16     3442.28     3441.28    109.62 o 
  -1   6  16      809.91      807.87     88.83 o 
   0   6  16     1603.66     1742.88     77.26 o 
   1   6  16      510.27      529.48     47.82 o 
   2   6  16      516.33      510.75     50.71 o 
   3   6  16     1055.69      996.93     90.11 o 
  -3   7  16     1635.34     1764.97    107.40 o 
  -2   7  16      287.27      395.07     58.94 o 
  -1   7  16     6337.96     6454.22    173.88 o 
   0   7  16      454.78      482.69     73.23 o 
   1   7  16      326.50      386.03     46.30 o 
   2   7  16      916.34      985.45     71.90 o 
   3   7  16       50.83       -2.73     57.50 o 
  -3   8  16      298.80      379.55     72.28 o 
  -2   8  16       38.29       71.22     51.02 o 
  -1   8  16      173.25      228.69     56.63 o 
   0   8  16     1548.05     1627.23     71.50 o 
   1   8  16     1192.07     1280.04     74.82 o 
   2   8  16     4022.31     3739.20    127.88 o 
   3   8  16       12.80      -55.36     60.43 o 
  -3   9  16        9.23       57.60     74.24 o 
  -2   9  16       25.34        5.86     52.17 o 
  -1   9  16      567.62      621.06     78.76 o 
   0   9  16      697.37      658.18     53.05 o 
   1   9  16      367.99      409.05     54.49 o 
   2   9  16      233.08      252.61     56.99 o 
   3   9  16      721.04      702.31     95.57 o 
  -3  10  16      536.69      550.26    168.50 o 
  -2  10  16     3350.82     3360.11    162.74 o 
  -1  10  16       32.50      123.17     54.18 o 
   0  10  16     3048.88     3084.28     97.92 o 
   1  10  16     1101.65     1213.39     83.71 o 
   2  10  16       89.54      158.48     59.79 o 
   3  10  16      133.97       86.22    117.16 o 
  -3  11  16       69.56      254.72    159.94 o 
  -2  11  16      294.85      192.88     87.60 o 
  -1  11  16       73.28       14.87     63.08 o 
   0  11  16     2905.69     3075.38    108.75 o 
   1  11  16      970.85     1098.88     87.30 o 
   2  11  16      872.45      757.71     80.51 o 
  -1  12  16      180.84      263.24     70.12 o 
   0  12  16      605.26      682.97     73.64 o 
   1  12  16      529.08      586.40     75.40 o 
  -1  13  16     2146.30     2326.06    158.47 o 
   0  13  16      733.72      885.82    100.21 o 
   1  13  16      553.11      316.78    104.20 o 
   0  14  16       10.61       61.87    130.32 o 
  -3   0  17     5273.50     5199.70    254.25 o 
  -1   0  17     9535.61     9767.68    308.75 o 
   1   0  17      388.76      352.14     59.98 o 
   3   0  17     1323.98     1417.00    136.43 o 
  -4   1  17       37.28       29.89     69.37 o 
  -3   1  17       19.49      125.28     49.21 o 
  -2   1  17     1232.56     1252.91     68.53 o 
  -1   1  17     1676.69     1564.20     81.48 o 
   0   1  17      269.72      243.66     32.13 o 
   1   1  17     3198.61     3035.99    119.90 o 
   2   1  17     4356.08     4477.33    143.47 o 
   3   1  17     1708.55     1561.19    100.46 o 
  -4   2  17        9.10       43.70     71.52 o 
  -3   2  17        8.26       17.03     45.60 o 
  -2   2  17       36.99      133.26     41.11 o 
  -1   2  17      558.15      512.87     45.73 o 
   0   2  17      243.65      232.94     33.47 o 
   1   2  17     3274.63     3239.43     91.35 o 
   2   2  17      218.41      343.59     49.93 o 
   3   2  17     1499.78     1453.79     98.21 o 
  -4   3  17     1158.97     1247.94    112.10 o 
  -3   3  17      416.35      514.09     57.91 o 
  -2   3  17     7793.44     7506.68    157.43 o 
  -1   3  17      803.09      840.57     55.20 o 
   0   3  17      222.39      170.67     39.10 o 
   1   3  17     2270.98     2240.90     72.45 o 
   2   3  17      600.00      626.47     57.67 o 
   3   3  17     1179.47     1026.55     88.79 o 
  -4   4  17       32.66      103.27     75.35 o 
  -3   4  17     2530.03     2686.46    119.07 o 
  -2   4  17     1561.52     1530.40     73.53 o 
  -1   4  17       35.11      -41.16     41.16 o 
   0   4  17     6684.69     6528.45    137.83 o 
   1   4  17       37.50       15.09     32.67 o 
   2   4  17     3055.75     3025.63    104.53 o 
   3   4  17     1052.68      957.39     87.45 o 
  -4   5  17      331.37      145.85    105.34 o 
  -3   5  17       38.18       89.35     59.53 o 
  -2   5  17       13.35       63.98     44.17 o 
  -1   5  17        5.92       22.15     44.05 o 
   0   5  17     3036.69     3119.01     82.68 o 
   1   5  17        8.77       -0.74     33.41 o 
   2   5  17     2017.25     2058.70     81.04 o 
   3   5  17      465.27      491.20     76.66 o 
  -4   6  17       12.75      -48.71    124.40 o 
  -3   6  17     1775.92     1746.84    154.09 o 
  -2   6  17      242.71      186.73     56.52 o 
  -1   6  17      812.35      888.10     77.05 o 
   0   6  17      294.37      235.87     40.57 o 
   1   6  17       61.06       44.54     42.40 o 
   2   6  17     2297.49     2151.56     84.65 o 
   3   6  17      891.91      856.86     86.48 o 
  -3   7  17      344.28      281.22     69.16 o 
  -2   7  17     3741.80     3983.86    139.02 o 
  -1   7  17      602.36      592.27     78.85 o 
   0   7  17      746.82      733.42     52.01 o 
   1   7  17     2305.96     2489.45     96.54 o 
   2   7  17      949.52     1001.24     90.29 o 
   3   7  17       31.54      -72.57     72.57 o 
  -3   8  17      200.99      223.16     82.54 o 
  -2   8  17       65.02      163.93     65.93 o 
  -1   8  17      273.79      384.27     59.57 o 
   0   8  17     4935.85     4910.56    121.27 o 
   1   8  17     1848.13     1823.72     86.17 o 
   2   8  17      258.67      156.45     59.52 o 
   3   8  17      406.99      142.11    112.20 o 
  -3   9  17      261.29      197.14     82.74 o 
  -2   9  17      279.90      275.70     71.25 o 
  -1   9  17        5.62        8.10     50.66 o 
   0   9  17       40.73       71.48     46.25 o 
   1   9  17      218.79      218.20     53.64 o 
   2   9  17      841.57      805.26     73.82 o 
   3   9  17     2244.07     2233.28    219.18 o 
  -3  10  17     2064.13     2180.63    263.28 o 
  -2  10  17        2.74       85.50     58.74 o 
  -1  10  17     1588.70     1809.08    101.20 o 
   0  10  17      512.99      509.38     59.61 o 
   1  10  17       76.80       50.95     52.21 o 
   2  10  17        0.48       -4.70     56.76 o 
  -2  11  17       10.78       20.30     81.13 o 
  -1  11  17     2295.48     2386.73    130.22 o 
   0  11  17      524.12      548.55     70.09 o 
   1  11  17     1945.28     2117.99    109.86 o 
   2  11  17      203.84      228.58     71.63 o 
  -1  12  17      392.29      436.31     93.88 o 
   0  12  17       43.43      109.09     72.13 o 
   1  12  17       48.90       52.85     62.39 o 
  -1  13  17      224.35      207.31     87.19 o 
   0  13  17      313.16      187.59    142.17 o 
   1  13  17      165.80      316.60    157.97 o 
  -4   0  18     1452.09     1426.43    165.19 o 
  -2   0  18     4541.26     4178.78    235.62 o 
   0   0  18     2548.08     2646.93    227.41 o 
   2   0  18     5518.17     5823.56    240.84 o 
  -4   1  18      182.90      198.60     77.46 o 
  -3   1  18      712.44      775.15     88.62 o 
  -2   1  18     3499.41     3530.95    103.54 o 
  -1   1  18       26.19        3.49     35.45 o 
   0   1  18     3083.98     3042.07    103.48 o 
   1   1  18     4672.96     4420.37    172.89 o 
   2   1  18     1280.31     1328.12     90.16 o 
   3   1  18        3.79      100.24     61.23 o 
  -4   2  18       12.16      144.22     74.06 o 
  -3   2  18      649.05      588.93     82.62 o 
  -2   2  18     1368.21     1372.38     86.10 o 
  -1   2  18      577.56      611.26     67.84 o 
   0   2  18     1295.95     1184.91     68.92 o 
   1   2  18     2616.27     2582.23    126.18 o 
   2   2  18      731.73      823.94     66.51 o 
   3   2  18      506.66      650.47     79.16 o 
  -4   3  18      190.35      219.18    161.92 o 
  -3   3  18     3643.73     3643.59    153.27 o 
  -2   3  18       11.81       30.19     41.69 o 
  -1   3  18      301.47      161.90     46.48 o 
   0   3  18      139.72      151.61     38.76 o 
   1   3  18     5653.28     5829.83    143.61 o 
   2   3  18      833.35      804.23     64.81 o 
   3   3  18     1308.72     1398.14    121.35 o 
  -4   4  18      198.01       65.31    107.04 o 
  -3   4  18      338.91      397.14     72.76 o 
  -2   4  18     2321.39     2324.71     86.90 o 
  -1   4  18     4553.45     3966.15    200.12 o 
   0   4  18     2461.61     2601.08     86.64 o 
   1   4  18     2670.50     2904.60     85.15 o 
   2   4  18     2553.56     2537.91    100.45 o 
   3   4  18      111.26       40.89     63.48 o 
  -4   5  18        8.39     -131.64    131.64 o 
  -3   5  18      339.37      296.80     68.66 o 
  -2   5  18       19.34       93.99     53.86 o 
  -1   5  18       46.46       11.21     46.78 o 
   0   5  18     1024.08      984.28     60.85 o 
   1   5  18     1067.14     1105.86     71.02 o 
   2   5  18      374.46      322.03     65.38 o 
   3   5  18      411.49      484.87     96.59 o 
  -3   6  18     1354.15     1266.91    104.88 o 
  -2   6  18     1880.37     1935.47    103.58 o 
  -1   6  18     1164.68     1228.75     83.80 o 
   0   6  18     2108.03     2087.32    110.07 o 
   1   6  18     1420.65     1620.83     83.65 o 
   2   6  18     1441.61     1384.77     83.59 o 
   3   6  18     2300.97     2402.08    127.29 o 
  -3   7  18     1595.84     1856.73    135.01 o 
  -2   7  18     1739.62     1874.76    104.09 o 
  -1   7  18      111.22      187.18     55.30 o 
   0   7  18     5962.45     5992.23    150.13 o 
   1   7  18     3016.59     3098.05    109.26 o 
   2   7  18      117.33       87.52     52.51 o 
   3   7  18      319.97       95.75    126.06 o 
  -3   8  18      115.05       29.53     77.81 o 
  -2   8  18       32.90       33.35     54.89 o 
  -1   8  18     2314.36     2444.00    150.39 o 
   0   8  18      697.89      611.34     61.32 o 
   1   8  18      543.18      544.99     62.59 o 
   2   8  18      159.58      130.63     68.23 o 
   3   8  18      138.87      325.81    188.90 o 
  -3   9  18      273.75      331.08    167.18 o 
  -2   9  18      433.44      492.80     72.72 o 
  -1   9  18      271.44      283.97    107.73 o 
   0   9  18      557.09      667.53     64.80 o 
   1   9  18      826.63      721.73     68.93 o 
   2   9  18     2752.86     2703.04    113.40 o 
  -2  10  18      928.04      957.14     86.41 o 
  -1  10  18     1675.16     1578.45    101.97 o 
   0  10  18      230.72      154.35     55.65 o 
   1  10  18      143.37       54.34     53.99 o 
   2  10  18     1779.34     1936.84    153.43 o 
  -2  11  18     1676.76     1984.89    166.93 o 
  -1  11  18       18.17       18.71     62.74 o 
   0  11  18     3856.45     3965.31    143.50 o 
   1  11  18      237.43      202.95     64.63 o 
   2  11  18       80.84      -64.50    113.87 o 
  -1  12  18       49.36      -19.50     64.26 o 
   0  12  18       92.80      104.18    224.45 o 
   1  12  18      285.10      337.73     85.18 o 
  -3   0  19     1621.37     1475.76    121.15 o 
  -1   0  19     2492.49     2443.07    121.83 o 
   1   0  19     8075.08     8615.17    384.43 o 
   3   0  19     1227.21     1397.27    221.16 o 
  -4   1  19      416.51      356.33    101.70 o 
  -3   1  19     2068.75     1955.58     92.83 o 
  -2   1  19      108.78      141.49     45.94 o 
  -1   1  19     2313.34     2200.27    121.51 o 
   0   1  19     1533.65     1489.09     90.57 o 
   1   1  19     2051.58     2082.42     92.28 o 
   2   1  19      421.24      410.25     67.49 o 
   3   1  19       15.45       24.11     59.37 o 
  -4   2  19      281.97      283.28    114.51 o 
  -3   2  19     1907.47     1805.95    134.01 o 
  -2   2  19     2263.30     2211.25    111.61 o 
  -1   2  19      104.17      118.71     46.84 o 
   0   2  19      264.83      257.98     46.74 o 
   1   2  19       71.96       53.09     47.59 o 
   2   2  19      275.32      226.91     61.66 o 
   3   2  19     1342.25     1466.82    202.74 o 
  -3   3  19      100.40       45.17     51.99 o 
  -2   3  19      551.14      624.71     57.05 o 
  -1   3  19      104.91       77.43     58.34 o 
   0   3  19     5457.66     5289.85    136.78 o 
   1   3  19        7.60       38.07     41.16 o 
   2   3  19     5711.36     5513.42    149.97 o 
   3   3  19      199.88       78.10     65.06 o 
  -4   4  19      351.51      -48.71    157.97 o 
  -3   4  19      379.04      375.63     67.16 o 
  -2   4  19     1711.14     1869.61     92.52 o 
  -1   4  19      317.26      210.57     51.61 o 
   0   4  19      978.76      996.45     90.69 o 
   1   4  19     3673.42     3766.15    144.69 o 
   2   4  19       62.33       33.37     48.75 o 
   3   4  19       14.50      -65.46     65.46 o 
  -3   5  19       85.61      171.30     72.96 o 
  -2   5  19      223.51      168.38     59.99 o 
  -1   5  19     2078.93     1888.02    159.23 o 
   0   5  19      860.93      810.94     72.87 o 
   1   5  19      107.41       28.84     42.22 o 
   2   5  19       59.24       79.06     51.91 o 
   3   5  19       17.67       15.87     67.82 o 
  -3   6  19      228.06      350.43    141.08 o 
  -2   6  19      300.84      379.24     65.80 o 
  -1   6  19      500.35      494.83     64.74 o 
   0   6  19     1479.15     1616.69    117.10 o 
   1   6  19     3577.77     3806.72    151.29 o 
   2   6  19     1205.02     1136.47     94.79 o 
   3   6  19      471.90      503.03    101.91 o 
  -3   7  19      534.47      561.49     96.72 o 
  -2   7  19       20.06       58.99     58.25 o 
  -1   7  19     4770.48     4547.82    234.47 o 
   0   7  19     1879.01     1991.08    154.57 o 
   1   7  19        3.85      -11.52     42.36 o 
   2   7  19     2616.67     2468.02    113.80 o 
   3   7  19      113.02      -12.69     89.14 o 
  -3   8  19      496.46      410.74    115.89 o 
  -2   8  19     1187.75     1089.21     97.57 o 
  -1   8  19        9.66       70.34     55.85 o 
   0   8  19      575.01      698.61     74.98 o 
   1   8  19       44.95       31.82     50.94 o 
   2   8  19      420.57      496.38     71.62 o 
   3   8  19      650.39      858.30    233.66 o 
  -2   9  19      232.94      276.52     68.33 o 
  -1   9  19       52.55       47.18     56.88 o 
   0   9  19      159.87      164.03     70.02 o 
   1   9  19      452.73      638.35     68.23 o 
   2   9  19       20.52       78.52     56.21 o 
  -2  10  19      552.13      597.82     80.83 o 
  -1  10  19     2207.13     2087.22    114.69 o 
   0  10  19      736.31      849.94     82.72 o 
   1  10  19     3375.05     3476.84    126.60 o 
   2  10  19      517.08      540.46     99.18 o 
  -2  11  19        5.99        9.87    160.60 o 
  -1  11  19     1427.94     1613.89    121.54 o 
   0  11  19       67.95       64.03     88.09 o 
   1  11  19        2.18      -42.23     61.02 o 
  -1  12  19      221.06       86.24     87.79 o 
   0  12  19        0.81      113.87    125.72 o 
   1  12  19       67.21      108.84    100.34 o 
  -2   0  20     2296.15     2169.97    126.11 o 
   0   0  20    20551.13    21161.09    612.35 o 
   2   0  20     1535.54     1548.00    140.24 o 
  -4   1  20      310.37      286.32    181.66 o 
  -3   1  20     2372.31     2105.72    140.75 o 
  -2   1  20      255.55      302.17     51.38 o 
  -1   1  20      801.01      817.66     78.41 o 
   0   1  20      115.44      132.82     55.92 o 
   1   1  20      798.64      903.31     65.19 o 
   2   1  20     1153.68     1076.35     89.51 o 
   3   1  20     1615.47     1538.53    123.12 o 
  -4   2  20     1260.65     1063.66    223.79 o 
  -3   2  20        2.20       31.64     54.01 o 
  -2   2  20      960.60      889.13     64.56 o 
  -1   2  20        2.26       39.11     46.72 o 
   0   2  20      395.35      491.55     63.50 o 
   1   2  20        0.82      -29.28     42.18 o 
   2   2  20      940.90     1028.12     87.79 o 
   3   2  20      143.31      118.80     67.15 o 
  -4   3  20       73.15     -148.10    148.10 o 
  -3   3  20        3.49       23.16     54.59 o 
  -2   3  20        2.92       44.75     45.59 o 
  -1   3  20     6105.15     5952.79    210.53 o 
   0   3  20       22.02       34.68     44.95 o 
   1   3  20     7274.40     7448.37    169.84 o 
   2   3  20        2.49       33.96     60.12 o 
   3   3  20        2.46      -55.88     63.55 o 
  -3   4  20      999.35      912.16    113.86 o 
  -2   4  20      436.61      489.67     71.82 o 
  -1   4  20      533.05      544.80     61.69 o 
   0   4  20     3779.44     3847.84    118.34 o 
   1   4  20      605.09      548.63     55.81 o 
   2   4  20      274.43      316.59     59.65 o 
   3   4  20     1045.71     1045.16     97.61 o 
  -3   5  20     1925.90     2058.25    144.37 o 
  -2   5  20       35.81       63.49     58.60 o 
  -1   5  20      101.27       83.21     53.92 o 
   0   5  20       76.25      -46.01     51.01 o 
   1   5  20      109.42       54.37     45.64 o 
   2   5  20      321.40      294.45     62.07 o 
   3   5  20     2095.61     2138.00    128.35 o 
  -3   6  20       43.44      -10.96    131.66 o 
  -2   6  20      196.23      207.22     65.66 o 
  -1   6  20      603.36      394.76     66.83 o 
   0   6  20     4005.95     3990.56    170.40 o 
   1   6  20       24.67      -45.38     47.84 o 
   2   6  20      112.04      135.23     87.31 o 
   3   6  20       89.24       47.56     91.22 o 
  -3   7  20       14.54      -23.72     96.19 o 
  -2   7  20     1418.04     1495.81    116.76 o 
  -1   7  20     5737.35     5257.90    193.50 o 
   0   7  20        3.12      -57.87     75.81 o 
   1   7  20     3755.68     3789.64    115.78 o 
   2   7  20     1606.33     1909.71    120.13 o 
  -2   8  20     1279.27     1205.01    126.35 o 
  -1   8  20      983.88     1080.04    176.61 o 
   0   8  20        1.11       25.58     57.75 o 
   1   8  20     1261.97     1434.31     97.51 o 
   2   8  20      834.03     1059.15     86.31 o 
  -2   9  20       46.38      142.00    105.21 o 
  -1   9  20      360.22      280.66     67.20 o 
   0   9  20        0.60       89.51     59.81 o 
   1   9  20      321.43      232.88     61.97 o 
   2   9  20      243.76      281.34     66.50 o 
  -2  10  20      623.66      719.83    125.30 o 
  -1  10  20      653.40      707.14     81.90 o 
   0  10  20     3549.84     3609.21    145.54 o 
   1  10  20      399.34      464.86     71.01 o 
   2  10  20      785.95      780.60    127.89 o 
  -2  11  20      801.32     1070.90    219.18 o 
  -1  11  20        7.64      100.89     66.52 o 
   0  11  20        0.60        9.00    100.05 o 
   1  11  20        2.41       -9.19     75.61 o 
  -3   0  21     3419.82     3555.12    197.07 o 
  -1   0  21     6869.56     6363.43    254.24 o 
   1   0  21     2613.56     2995.23    208.45 o 
   3   0  21     1372.87     1644.58    215.56 o 
  -3   1  21      154.48      236.40     60.87 o 
  -2   1  21       37.55       88.89     48.34 o 
  -1   1  21      410.24      410.42     57.59 o 
   0   1  21      146.98      150.25     58.36 o 
   1   1  21     2118.64     2284.03     89.91 o 
   2   1  21      249.09      221.47     65.90 o 
   3   1  21     1021.06      880.65     92.41 o 
  -3   2  21      149.91       95.38     58.45 o 
  -2   2  21      557.93      618.78     65.64 o 
  -1   2  21      255.53      232.16     66.83 o 
   0   2  21      605.66      574.74     69.15 o 
   1   2  21      239.41      299.81     56.81 o 
   2   2  21      448.47      359.40     71.14 o 
   3   2  21     1386.25     1353.38    123.03 o 
  -3   3  21       26.99       85.16     66.03 o 
  -2   3  21     1501.79     1369.44    138.26 o 
  -1   3  21      580.14      559.55     60.00 o 
   0   3  21     6347.03     6608.04    161.23 o 
   1   3  21        7.34      -34.17     43.16 o 
   2   3  21      137.22      104.69     64.76 o 
   3   3  21      190.52       98.12     72.68 o 
  -3   4  21       25.31      -41.96     62.42 o 
  -2   4  21       89.71       78.15     92.30 o 
  -1   4  21     1819.01     1708.25     91.24 o 
   0   4  21     1775.75     1935.92    117.77 o 
   1   4  21      983.18      847.12     66.03 o 
   2   4  21     3048.25     3238.37    138.09 o 
   3   4  21     1342.79     1175.22    135.09 o 
  -3   5  21      164.70      228.61     93.31 o 
  -2   5  21      796.82      907.25     86.18 o 
  -1   5  21        1.46       10.06     55.25 o 
   0   5  21      361.46      214.89     60.55 o 
   1   5  21      257.07      180.70     63.05 o 
   2   5  21      468.94      398.20     68.11 o 
   3   5  21        3.78       11.10     83.24 o 
  -3   6  21      165.24      208.83     95.21 o 
  -2   6  21     1412.66     1662.19    110.31 o 
  -1   6  21      957.18      945.24    106.61 o 
   0   6  21      582.22      613.37     74.64 o 
   1   6  21     1043.28      986.90     82.96 o 
   2   6  21      461.82      431.42     79.77 o 
  -2   7  21     2863.32     3112.29    138.39 o 
  -1   7  21      816.95      795.01     80.30 o 
   0   7  21     2176.97     2278.04    117.42 o 
   1   7  21     2193.44     2255.77    103.65 o 
   2   7  21       22.49      -19.53     91.81 o 
  -2   8  21       89.28      194.43     70.89 o 
  -1   8  21      778.81      818.92     84.53 o 
   0   8  21      881.64      814.55     90.07 o 
   1   8  21       33.97        5.83     61.95 o 
   2   8  21      421.20      246.65     80.05 o 
  -2   9  21      769.34      833.54    154.00 o 
  -1   9  21      973.45     1033.88     93.48 o 
   0   9  21      374.16      374.60     75.01 o 
   1   9  21       60.13      -18.32     63.98 o 
   2   9  21       38.59      -72.63     72.63 o 
  -2  10  21      601.29      578.58    209.31 o 
  -1  10  21     1239.91     1219.89     99.53 o 
   0  10  21      344.38      388.26     76.78 o 
   1  10  21      617.25      571.79     85.74 o 
  -1  11  21       17.35      142.39    105.98 o 
   0  11  21       50.97       40.81    144.80 o 
   1  11  21     3359.79     3121.86    285.00 o 
  -2   0  22     2940.20     2687.43    140.82 o 
   0   0  22     1363.96     1322.38    184.63 o 
   2   0  22     4007.07     3973.48    568.03 o 
  -3   1  22       34.23      -11.53     70.94 o 
  -2   1  22     1166.79     1071.98     73.43 o 
  -1   1  22     3333.71     3405.80    133.33 o 
   0   1  22     3203.96     3585.82    166.92 o 
   1   1  22        6.71      -44.64     49.84 o 
   2   1  22     1733.40     1711.02    114.41 o 
   3   1  22     1021.06      862.48    121.89 o 
  -3   2  22      310.17      331.51     69.42 o 
  -2   2  22      428.14      378.80     65.70 o 
  -1   2  22     1286.61     1244.52     95.62 o 
   0   2  22     1141.55     1065.93    102.89 o 
   1   2  22      169.07       76.83     61.59 o 
   2   2  22      574.86      598.42     82.95 o 
   3   2  22      212.40      212.45     78.43 o 
  -3   3  22      687.21      506.59     75.63 o 
  -2   3  22     1045.22     1012.96     80.06 o 
  -1   3  22     3034.58     3004.91    112.77 o 
   0   3  22      335.73      273.80     64.86 o 
   1   3  22      507.53      555.76     66.18 o 
   2   3  22      159.85      182.10     71.16 o 
   3   3  22     2473.05     2126.96    151.99 o 
  -3   4  22      299.46      327.07     85.16 o 
  -2   4  22     1040.20      985.08    113.05 o 
  -1   4  22     2310.32     2248.04    137.09 o 
   0   4  22      872.02      926.97     71.29 o 
   1   4  22     3284.85     3610.76    142.47 o 
   2   4  22     1317.15     1220.90     91.09 o 
   3   4  22      415.34      581.85    184.30 o 
  -3   5  22      158.41        0.82     83.77 o 
  -2   5  22       62.86       44.77     76.00 o 
  -1   5  22     1179.04     1332.57    119.42 o 
   0   5  22      224.00      276.29     65.70 o 
   1   5  22       60.00       89.78     70.22 o 
   2   5  22       40.04       40.26     60.42 o 
   3   5  22       88.21      131.64    161.26 o 
  -2   6  22     1212.35     1236.97    149.19 o 
  -1   6  22      799.39      668.69     77.10 o 
   0   6  22      897.46      803.57    112.29 o 
   1   6  22      256.03      217.88     79.77 o 
   2   6  22     1472.33     1495.97    114.43 o 
  -2   7  22        2.33      -17.28     66.65 o 
  -1   7  22     1098.55     1072.04     90.26 o 
   0   7  22     2503.47     2491.75    135.19 o 
   1   7  22      174.03      127.74    123.12 o 
   2   7  22      998.91     1053.42    104.91 o 
  -2   8  22      389.88      278.76     77.22 o 
  -1   8  22      590.46      476.68     78.07 o 
   0   8  22      612.70      572.77     80.53 o 
   1   8  22     2332.79     2625.97    129.43 o 
   2   8  22       14.44       25.34    108.87 o 
  -2   9  22     2452.52     2538.07    198.32 o 
  -1   9  22      555.83      584.53     83.90 o 
   0   9  22       93.97      135.93     72.49 o 
   1   9  22       30.17      -23.36    164.21 o 
  -1  10  22       67.11       85.43     69.63 o 
   0  10  22       29.32       -9.13     86.90 o 
   1  10  22     1116.07     1469.64    168.92 o 
  -1  11  22      158.81      101.36    175.74 o 
  -3   0  23        4.24       72.03     85.87 o 
  -1   0  23      189.46      239.71     95.67 o 
   1   0  23     5093.46     5586.89    350.49 o 
   3   0  23     1869.23     1791.63    250.12 o 
  -3   1  23      292.01      264.20     65.79 o 
  -2   1  23     1284.03     1047.11     83.11 o 
  -1   1  23     2022.10     1930.42    110.00 o 
   0   1  23     1173.70     1062.15     87.18 o 
   1   1  23      216.23      377.96     71.79 o 
   2   1  23     1081.54      993.31     99.38 o 
   3   1  23       15.70      -40.20     94.36 o 
  -3   2  23      206.46      205.70     64.75 o 
  -2   2  23      588.72      466.35     69.62 o 
  -1   2  23     2565.59     2533.45    143.54 o 
   0   2  23       54.33       17.69     59.98 o 
   1   2  23      115.73      190.95     67.29 o 
   2   2  23       48.17        0.33     88.16 o 
  -3   3  23      935.86      715.46     96.68 o 
  -2   3  23      586.32      506.95     69.68 o 
  -1   3  23        8.17        3.49     52.82 o 
   0   3  23      126.98      195.10     69.05 o 
   1   3  23        0.91       10.31     72.11 o 
   2   3  23     5494.47     5575.31    198.27 o 
  -3   4  23       47.08       84.53     86.17 o 
  -2   4  23      744.58      690.06     84.13 o 
  -1   4  23      600.93      559.20     75.66 o 
   0   4  23     2060.96     2037.97    114.06 o 
   1   4  23     1263.96     1099.19    111.32 o 
   2   4  23      191.99      320.81    108.00 o 
  -3   5  23       94.30      237.61    143.49 o 
  -2   5  23     1856.83     1755.32    201.31 o 
  -1   5  23        8.24       34.07     60.69 o 
   0   5  23     1865.58     1845.48    108.73 o 
   1   5  23      201.20      164.53     99.00 o 
   2   5  23        0.14      111.68     76.48 o 
  -2   6  23      850.66      624.99     87.57 o 
  -1   6  23      612.15      261.00     70.89 o 
   0   6  23       33.27      -60.42     60.42 o 
   1   6  23     1248.55     1437.20    152.12 o 
   2   6  23        1.89      -37.10     71.91 o 
  -2   7  23       89.67       66.59     85.06 o 
  -1   7  23      939.89      925.16     89.48 o 
   0   7  23      215.46      226.91     70.19 o 
   1   7  23      532.58      605.12    124.14 o 
   2   7  23     2509.43     2877.67    154.86 o 
  -2   8  23      314.27      163.89    147.44 o 
  -1   8  23     1505.85     1411.72    138.46 o 
   0   8  23      929.74      988.87     95.46 o 
   1   8  23      142.66       91.86    102.48 o 
   2   8  23      118.32      111.26    118.96 o 
  -1   9  23       92.85       40.54     86.26 o 
   0   9  23      289.22      235.42     76.09 o 
   1   9  23      220.82      304.57    148.42 o 
  -1  10  23        8.49      180.35    186.93 o 
   0  10  23     1030.91     1002.58    153.02 o 
   1  10  23      914.43     1141.98    233.66 o 
  -2   0  24       15.06      -24.32     92.50 o 
   0   0  24     2908.84     3083.51    185.62 o 
   2   0  24     5158.33     5108.11    263.83 o 
  -3   1  24      948.01      757.54     79.29 o 
  -2   1  24      125.36      119.65     61.21 o 
  -1   1  24     1344.39     1323.55    101.13 o 
   0   1  24        2.09       23.55     63.84 o 
   1   1  24     1051.41     1111.37     93.76 o 
   2   1  24      210.48      325.30     86.45 o 
  -3   2  24      239.40      170.11     80.50 o 
  -2   2  24     4092.45     3808.62    261.07 o 
  -1   2  24        2.32       71.22     65.67 o 
   0   2  24      190.12      229.28     67.37 o 
   1   2  24      243.72      169.75    106.10 o 
   2   2  24      310.78      161.29     78.18 o 
  -3   3  24       27.34       39.41     98.17 o 
  -2   3  24       68.12       95.88     62.87 o 
  -1   3  24      239.22      199.56     69.97 o 
   0   3  24      193.01       75.92     63.94 o 
   1   3  24     6226.96     6058.85    222.22 o 
   2   3  24       53.83       65.21     89.10 o 
  -3   4  24      128.67      232.35    145.46 o 
  -2   4  24      916.63      909.12     95.07 o 
  -1   4  24      485.00      474.04     79.52 o 
   0   4  24      713.47      768.38     83.58 o 
   1   4  24       41.17        0.94     80.27 o 
   2   4  24     1683.41     1642.04    125.71 o 
  -3   5  24     1834.65     1966.05    254.72 o 
  -2   5  24       18.31       15.38     70.44 o 
  -1   5  24     3458.28     3476.13    183.12 o 
   0   5  24      425.00      413.69     93.94 o 
   1   5  24        1.51      -82.15     94.86 o 
   2   5  24       48.38        1.15     79.00 o 
  -2   6  24      135.17      139.42     83.51 o 
  -1   6  24      237.89      124.01     70.23 o 
   0   6  24      741.70      622.02     82.98 o 
   1   6  24      410.76      312.67    112.44 o 
   2   6  24     2111.46     2068.66    164.74 o 
  -2   7  24      246.54      265.86    104.05 o 
  -1   7  24       63.13      142.00     97.28 o 
   0   7  24      355.99      176.91     76.21 o 
   1   7  24     2600.01     1988.43    182.74 o 
   2   7  24      312.33      210.32    138.47 o 
  -1   8  24      284.64      152.82     75.95 o 
   0   8  24      567.53      535.76     91.01 o 
   1   8  24       55.61      115.44    113.87 o 
   0   9  24      733.17      771.85    140.30 o 
   1   9  24      279.32      387.68    170.47 o 
  -3   0  25       51.35      214.57    159.29 o 
  -1   0  25      485.03      655.58    181.99 o 
   1   0  25     4978.22     5425.77    255.04 o 
  -3   1  25       12.77       28.36    116.84 o 
  -2   1  25      999.62      794.39     91.19 o 
  -1   1  25      490.29      624.02     81.65 o 
   0   1  25      711.28      732.69     85.50 o 
   1   1  25     1335.84     1333.76    105.63 o 
   2   1  25      222.57      176.57     89.73 o 
  -3   2  25     2017.31     2194.16    211.28 o 
  -2   2  25      659.82      571.53     76.66 o 
  -1   2  25     1343.37     1164.13     97.13 o 
   0   2  25      550.68      558.42     80.92 o 
   1   2  25      799.31      797.97     88.36 o 
   2   2  25       23.22       14.51     75.69 o 
  -2   3  25      227.31       89.52     72.19 o 
  -1   3  25      498.22      566.40     95.48 o 
   0   3  25     2244.80     2182.92    165.30 o 
   1   3  25      505.84      279.86     93.42 o 
   2   3  25      778.42      647.52    130.72 o 
  -2   4  25        2.12        5.70     69.90 o 
  -1   4  25       37.16       64.31     80.69 o 
   0   4  25      551.47      493.46     92.85 o 
   1   4  25     1859.97     2173.90    151.19 o 
   2   4  25     1830.60     1960.81    174.85 o 
  -2   5  25     1811.49     1779.52    124.00 o 
  -1   5  25      147.09      124.78    121.02 o 
   0   5  25       28.24        0.48     78.31 o 
   1   5  25       46.22      117.87    103.24 o 
   2   5  25      158.08      261.96    158.63 o 
  -2   6  25      455.64      317.39    196.47 o 
  -1   6  25       99.09      -65.07     65.07 o 
   0   6  25     1277.66     1392.43    125.60 o 
   1   6  25     1328.86     1234.26    151.74 o 
   2   6  25      365.84      315.89    117.89 o 
  -1   7  25       78.64       17.31     74.40 o 
   0   7  25     2142.80     2233.09    131.50 o 
   1   7  25      116.00      117.11    113.97 o 
  -1   8  25      631.10      458.11    156.65 o 
   0   8  25       18.31      -70.71    127.59 o 
   0   9  25      105.98      291.58    159.94 o 
  -2   0  26        2.21      -97.99     97.99 o 
   0   0  26     1268.75     1100.78    134.41 o 
   2   0  26       36.73      -72.40    216.55 o 
  -2   1  26      696.13      652.85     91.37 o 
  -1   1  26      359.86      352.26     78.72 o 
   0   1  26     1228.53     1338.23    116.88 o 
   1   1  26     1674.04     1770.82    143.48 o 
   2   1  26      642.51      175.74    239.59 o 
  -2   2  26      289.45      224.47     82.62 o 
  -1   2  26      653.88      742.38     88.39 o 
   0   2  26     2761.81     2927.62    156.76 o 
   1   2  26      407.24      389.77     98.45 o 
   2   2  26      808.91      644.38    249.46 o 
  -2   3  26      612.15      593.02     93.01 o 
  -1   3  26      582.10      552.66     83.89 o 
   0   3  26      548.88      536.00     81.09 o 
   1   3  26      947.33     1159.13    122.26 o 
   2   3  26       33.57     -206.02    206.02 o 
  -2   4  26      142.19       78.95    143.82 o 
  -1   4  26      379.61      197.92     85.34 o 
   0   4  26     1414.31     1175.05    115.36 o 
   1   4  26     1677.47     1543.38    206.35 o 
   2   4  26       13.51     -205.36    205.36 o 
  -2   5  26      325.25      314.62    155.99 o 
  -1   5  26      199.39      132.90     89.76 o 
   0   5  26      147.33      146.29     88.41 o 
   1   5  26     2016.17     2195.65    193.13 o 
  -1   6  26     2318.54     2374.19    245.96 o 
   0   6  26     1054.50      853.13    114.63 o 
   1   6  26      305.47      117.16    140.86 o 
  -1   7  26      237.64      119.79    136.91 o 
   0   7  26      223.68       67.14    164.55 o 
  -1   0  27      241.33      108.59    106.92 o 
   1   0  27       25.13      -93.42     96.89 o 
  -2   1  27       11.86      151.32    261.31 o 
  -1   1  27      483.90      528.64     85.44 o 
   0   1  27     2594.45     2712.28    134.57 o 
   1   1  27      563.10      792.56    121.79 o 
  -2   2  27      292.28      333.71    188.25 o 
  -1   2  27     2247.77     2209.55    153.32 o 
   0   2  27      278.93      209.03     77.31 o 
   1   2  27     1429.84     1423.61    191.89 o 
  -1   3  27      329.24      278.96     90.58 o 
   0   3  27      139.88       73.68     99.37 o 
   1   3  27       64.03      166.26     97.46 o 
  -2   4  27      447.35      460.08    161.92 o 
  -1   4  27      690.04      729.38    110.94 o 
   0   4  27      351.46      186.10     89.25 o 
   1   4  27       13.15       17.11    134.93 o 
  -1   5  27        4.61     -113.21    145.46 o 
   0   5  27     2937.13     3139.82    204.21 o 
   1   5  27      142.29       36.86    142.17 o 
   0   6  27      557.25      358.72    173.77 o 
  -1   7  27       67.52      319.23    150.07 o 
   0   7  27        5.51      -21.72    167.84 o 
   0   0  28       56.22       87.26    107.38 o 
  -1   1  28     2373.14     2376.01    192.29 o 
   0   1  28        0.10       27.63     81.70 o 
   1   1  28      208.83      259.44    101.66 o 
  -2   2  28     1790.30     1765.30    285.66 o 
  -1   2  28        4.47       32.29     74.51 o 
   0   2  28     3747.47     4169.70    164.35 o 
   1   2  28      114.62       99.95    189.56 o 
   0   3  28      120.66       51.79     75.92 o 
   1   3  28      266.79       53.73    114.59 o 
   0   4  28      443.55      344.90    158.63 o 
   0   5  28       41.18     -138.88    138.88 o 
   0   6  28      159.58      -25.67    155.99 o 
  -1   1  29      394.57      526.56    199.44 o 
   0   1  29      522.07      689.34    106.45 o 
   1   1  29      919.79      984.67    199.44 o 
  -1   2  29     1900.74     1814.67    270.52 o 
   0   2  29      383.46      379.52    122.16 o 
   0   3  29      136.88      100.71    154.68 o 
                                                 
